# Supplementary material for: Bis[2-(1H-benzimidazol-2-yl)acetato-κ2 N 3,O]bis­(ethanol-κO)nickel(II)
Source: Acta Crystallogr Sect E Struct Rep Online. 2012 Nov 7;68(Pt 12):m1461. doi: 10.1107/S160053681204514X (PMC3588723; doi:10.1107/S160053681204514X)
Supplement: Supplementary file 1 [file e-68-m1461-sup1.cif]

##############################################################################
#                                                                            #
# This CIF contains the data in a paper accepted for publication in          #
# Acta Crystallographica Section E. It conforms to the requirements of       #
# Notes for Authors for Acta Crystallographica Section E, and has been       #
# peer reviewed under the auspices of the IUCr Commission on Journals.       #
#                                                                            #
# Full details of the Crystallographic Information File format               #
# are given in the paper "The Crystallographic Information File (CIF):       #
# a New Standard Archive File for Crystallography" by S. R. Hall, F. H.      #
# Allen and I. D. Brown [Acta Cryst. (1991), A47, 655-685].                  #
#                                                                            #
# The current version of the core CIF dictionary is obtainable from          #
# ftp://ftp.iucr.org/pub/cif_core.dic.                                       #
#                                                                            #
# Software is freely available for graphical display of the structure(s)     #
# in this CIF. For information consult the CIF software page                 #
# http://www.iucr.org/resources/cif/software.                                #
#                                                                            #
# This file may be used for bona fide research purposes within the           #
# scientific community so long as proper attribution is given to the journal # 
# article from which it was obtained.                                        #
#                                                                            #
##############################################################################
data_I
_audit_creation_method     SHELXL-97
_chemical_name_systematic
;
Bis[2-(1<i>H</i>-benzimidazol-2-yl)acetato-
\k^2^<i>N</i>^3^,<i>O</i>]bis(ethanol-\k<i>O</i>)nickel(II)
;
_chemical_name_common     ?
_chemical_formula_moiety     'C22 H26 N4 Ni O6'
_chemical_formula_sum     'C22 H26 N4 Ni O6'
_chemical_formula_iupac     '[Ni (C9 H7 N2 O2)2 (C2 H6 O)2]'
_chemical_formula_weight     501.18
_chemical_melting_point     ?
_symmetry_cell_setting     monoclinic
_symmetry_space_group_name_H-M     'P 21/c'
_symmetry_space_group_name_Hall     '-P 2ybc'
loop_
    _symmetry_equiv_pos_as_xyz
    'x, y, z'
    '-x, y+1/2, -z+1/2'
    '-x, -y, -z'
    'x, -y-1/2, z-1/2'
_cell_length_a     10.441(5)
_cell_length_b     9.639(4)
_cell_length_c     11.480(5)
_cell_angle_alpha     90.00
_cell_angle_beta     98.956(6)
_cell_angle_gamma     90.00
_cell_volume     1141.3(9)
_cell_formula_units_Z     2
_cell_measurement_reflns_used     1078
_cell_measurement_theta_min     2.77
_cell_measurement_theta_max     21.10
_cell_measurement_temperature     298(2)
_exptl_crystal_description     block
_exptl_crystal_colour     green
_exptl_crystal_size_max     0.28
_exptl_crystal_size_mid     0.26
_exptl_crystal_size_min     0.23
_exptl_crystal_density_diffrn     1.458
_exptl_crystal_density_meas     ?
_exptl_crystal_density_method     'not measured'
_exptl_crystal_F_000     524
_exptl_absorpt_coefficient_mu     0.896
_exptl_absorpt_correction_type     multi-scan
_exptl_absorpt_process_details     '(SADABS; Bruker, 2004)'
_exptl_absorpt_correction_T_min     0.7875
_exptl_absorpt_correction_T_max     0.8205
_exptl_special_details
;
;
_diffrn_ambient_temperature     298(2)
_diffrn_radiation_type     MoK\a
_diffrn_radiation_wavelength     0.71073
_diffrn_radiation_source     'fine-focus sealed tube'
_diffrn_radiation_monochromator     graphite
_diffrn_measurement_device_type     'Bruker APEXII CCD area-detector'
_diffrn_measurement_method     'phi and omega scans'
_diffrn_detector_area_resol_mean     ?
_diffrn_reflns_number     6022
_diffrn_reflns_av_R_equivalents     0.0607
_diffrn_reflns_av_sigmaI/netI     0.0896
_diffrn_reflns_theta_min     2.77
_diffrn_reflns_theta_max     26.00
_diffrn_reflns_theta_full     26.00
_diffrn_measured_fraction_theta_max     0.996
_diffrn_measured_fraction_theta_full     0.996
_diffrn_reflns_limit_h_min     -8
_diffrn_reflns_limit_h_max     12
_diffrn_reflns_limit_k_min     -11
_diffrn_reflns_limit_k_max     11
_diffrn_reflns_limit_l_min     -14
_diffrn_reflns_limit_l_max     14
_diffrn_standards_number     ?
_diffrn_standards_interval_count     ?
_diffrn_standards_interval_time     ?
_diffrn_standards_decay_%     ?
_refine_special_details
;
Refinement of <i>F</i>^2^ against ALL reflections. The weighted <i>R</i>-factor
<i>wR</i> and goodness of fit <i>S</i> are based on <i>F</i>^2^, conventional
<i>R</i>-factors <i>R</i> are based on <i>F</i>, with <i>F</i> set to zero for
negative <i>F</i>^2^. The threshold expression of <i>F</i>^2^ >
\s(<i>F</i>^2^) is used only for calculating <i>R</i>-factors(gt) <i>etc</i>.
and is not relevant to the choice of reflections for refinement.
<i>R</i>-factors based on <i>F</i>^2^ are statistically about twice as large
as those based on <i>F</i>, and <i>R</i>- factors based on ALL data will be
even larger.
;
_reflns_number_total     2231
_reflns_number_gt     1411
_reflns_threshold_expression     I>2sigma(I)
_refine_ls_structure_factor_coef     Fsqd
_refine_ls_matrix_type     full
_refine_ls_R_factor_all     0.0981
_refine_ls_R_factor_gt     0.0491
_refine_ls_wR_factor_gt     0.0873
_refine_ls_wR_factor_ref     0.1072
_refine_ls_goodness_of_fit_ref     1.036
_refine_ls_restrained_S_all     1.036
_refine_ls_number_reflns     2231
_refine_ls_number_parameters     152
_refine_ls_number_restraints     0
_refine_ls_hydrogen_treatment     constr
_refine_ls_weighting_scheme     calc
_refine_ls_weighting_details
                 'calc w=1/[\s^2^(Fo^2^)+(0.0364P)^2^] where P=(Fo^2^+2Fc^2^)/3'
_atom_sites_solution_hydrogens     geom
_atom_sites_solution_primary     direct
_atom_sites_solution_secondary     difmap
_refine_ls_shift/su_max     0.000
_refine_ls_shift/su_mean     0.000
_refine_diff_density_max     0.359
_refine_diff_density_min     -0.450
_refine_ls_extinction_method     none
_refine_ls_extinction_coef     ?
loop_
    _atom_type_symbol
    _atom_type_description
    _atom_type_scat_dispersion_real
    _atom_type_scat_dispersion_imag
    _atom_type_scat_source
    'C' 'C' 0.0033 0.0016
                         'International Tables Vol C Tables 4.2.6.8 and 6.1.1.4'
    'H' 'H' 0.0000 0.0000
                         'International Tables Vol C Tables 4.2.6.8 and 6.1.1.4'
    'N' 'N' 0.0061 0.0033
                         'International Tables Vol C Tables 4.2.6.8 and 6.1.1.4'
    'O' 'O' 0.0106 0.0060
                         'International Tables Vol C Tables 4.2.6.8 and 6.1.1.4'
    'Ni' 'Ni' 0.3393 1.1124
                         'International Tables Vol C Tables 4.2.6.8 and 6.1.1.4'
_computing_data_collection     'APEX2 (Bruker, 2004)'
_computing_cell_refinement     'SAINT (Bruker, 2004)'
_computing_data_reduction     'SAINT (Bruker, 2004)'
_computing_structure_solution     'SHELXS97 (Sheldrick, 2008)'
_computing_structure_refinement     'SHELXL97 (Sheldrick, 2008)'
_computing_molecular_graphics
                    'ORTEPIII (Burnett & Johnson, 1996) and PLATON (Spek, 2009)'
_computing_publication_material     'SHELXL97 (Sheldrick, 2008)'
loop_
    _atom_site_type_symbol
    _atom_site_label
    _atom_site_fract_x
    _atom_site_fract_y
    _atom_site_fract_z
    _atom_site_U_iso_or_equiv
    _atom_site_adp_type
    _atom_site_calc_flag
    _atom_site_refinement_flags
    _atom_site_occupancy
    _atom_site_symmetry_multiplicity
    _atom_site_disorder_assembly
    _atom_site_disorder_group
    Ni Ni1 0.5000 0.0000 0.0000 0.0295(2) Uani d S 1 2 . .
    C C7 0.5632(4) 0.2871(4) -0.0656(3) 0.0303(9) Uani d . 1 1 . .
    C C1 0.7327(4) 0.3710(4) 0.0516(3) 0.0372(10) Uani d . 1 1 . .
    C C6 0.7025(4) 0.2385(4) 0.0887(3) 0.0310(9) Uani d . 1 1 . .
    C C8 0.4525(4) 0.2834(4) -0.1641(3) 0.0357(10) Uani d . 1 1 . .
    H H8A 0.4655 0.3559 -0.2197 0.043 Uiso calc R 1 1 . .
    H H8B 0.3741 0.3059 -0.1325 0.043 Uiso calc R 1 1 . .
    C C5 0.7763(4) 0.1803(4) 0.1874(4) 0.0451(11) Uani d . 1 1 . .
    H H5 0.7568 0.0929 0.2141 0.054 Uiso calc R 1 1 . .
    C C4 0.8787(4) 0.2548(5) 0.2444(4) 0.0564(13) Uani d . 1 1 . .
    H H4 0.9294 0.2178 0.3109 0.068 Uiso calc R 1 1 . .
    C C2 0.8367(4) 0.4466(4) 0.1082(4) 0.0538(12) Uani d . 1 1 . .
    H H2 0.8568 0.5341 0.0821 0.065 Uiso calc R 1 1 . .
    C C3 0.9081(4) 0.3863(4) 0.2039(4) 0.0574(13) Uani d . 1 1 . .
    H H3 0.9789 0.4340 0.2440 0.069 Uiso calc R 1 1 . .
    C C9 0.4305(4) 0.1481(4) -0.2311(3) 0.0302(9) Uani d . 1 1 . .
    O O2 0.3884(3) 0.1537(2) -0.3388(2) 0.0435(7) Uani d . 1 1 . .
    O O1 0.4545(2) 0.0357(2) -0.1765(2) 0.0357(7) Uani d . 1 1 . .
    N N1 0.5959(3) 0.1869(3) 0.0125(3) 0.0300(8) Uani d . 1 1 . .
    N N2 0.6410(3) 0.3986(3) -0.0456(3) 0.0382(8) Uani d . 1 1 . .
    H H2A 0.6347 0.4739 -0.0864 0.046 Uiso calc R 1 1 . .
    O O3 0.3382(2) 0.1147(2) 0.0343(2) 0.0367(7) Uani d . 1 1 . .
    H H3A 0.3398 0.2025 0.0416 0.044 Uiso d R 1 1 . .
    C C10 0.2225(5) 0.0637(5) 0.0670(5) 0.0627(14) Uani d . 1 1 . .
    H H10A 0.2386 0.0401 0.1502 0.075 Uiso calc R 1 1 . .
    H H10B 0.1984 -0.0209 0.0233 0.075 Uiso calc R 1 1 . .
    C C11 0.1146(5) 0.1594(6) 0.0467(6) 0.112(2) Uani d . 1 1 . .
    H H11A 0.1364 0.2427 0.0913 0.168 Uiso calc R 1 1 . .
    H H11B 0.0397 0.1175 0.0710 0.168 Uiso calc R 1 1 . .
    H H11C 0.0962 0.1817 -0.0358 0.168 Uiso calc R 1 1 . .
loop_
    _atom_site_aniso_label
    _atom_site_aniso_U_11
    _atom_site_aniso_U_22
    _atom_site_aniso_U_33
    _atom_site_aniso_U_12
    _atom_site_aniso_U_13
    _atom_site_aniso_U_23
    Ni1 0.0404(5) 0.0212(4) 0.0268(4) -0.0017(3) 0.0044(3) 0.0004(3)
    C7 0.039(3) 0.022(2) 0.031(2) -0.0052(18) 0.0072(18) -0.0016(17)
    C1 0.045(3) 0.029(2) 0.037(2) -0.002(2) 0.003(2) -0.0036(18)
    C6 0.035(3) 0.027(2) 0.031(2) -0.0018(18) 0.0041(19) -0.0012(17)
    C8 0.050(3) 0.024(2) 0.031(2) 0.0009(19) 0.000(2) 0.0009(17)
    C5 0.052(3) 0.037(2) 0.044(3) -0.003(2) -0.002(2) -0.002(2)
    C4 0.057(4) 0.054(3) 0.051(3) -0.001(3) -0.013(2) 0.000(2)
    C2 0.059(3) 0.038(3) 0.060(3) -0.015(2) -0.002(3) 0.004(2)
    C3 0.053(3) 0.049(3) 0.065(3) -0.014(3) -0.007(3) -0.015(3)
    C9 0.032(2) 0.027(2) 0.032(2) -0.0036(18) 0.0043(18) -0.0002(18)
    O2 0.071(2) 0.0274(15) 0.0280(16) -0.0006(14) -0.0061(14) 0.0026(12)
    O1 0.0565(19) 0.0214(14) 0.0283(15) 0.0004(12) 0.0041(12) 0.0010(11)
    N1 0.038(2) 0.0250(17) 0.0270(18) -0.0005(15) 0.0042(15) 0.0012(14)
    N2 0.051(2) 0.0258(18) 0.037(2) -0.0079(16) 0.0018(17) 0.0063(15)
    O3 0.0414(18) 0.0256(14) 0.0448(17) -0.0020(13) 0.0118(13) -0.0006(12)
    C10 0.058(4) 0.051(3) 0.083(4) -0.007(3) 0.025(3) -0.014(3)
    C11 0.054(4) 0.089(5) 0.195(8) 0.013(4) 0.025(4) 0.012(5)
_geom_special_details
;
All e.s.d.'s (except the e.s.d. in the dihedral angle between two l.s. planes)
are estimated using the full covariance matrix. The cell e.s.d.'s are taken
into account individually in the estimation of e.s.d.'s in distances, angles
and torsion angles; correlations between e.s.d.'s in cell parameters are only
used when they are defined by crystal symmetry. An approximate (isotropic)
treatment of cell e.s.d.'s is used for estimating e.s.d.'s involving l.s.
planes.
;
loop_
    _geom_bond_atom_site_label_1
    _geom_bond_atom_site_label_2
    _geom_bond_site_symmetry_2
    _geom_bond_distance
    _geom_bond_publ_flag
    Ni1 O1 3_655 2.037(3) ?
    Ni1 O1 . 2.037(3) ?
    Ni1 N1 3_655 2.055(3) ?
    Ni1 N1 . 2.055(3) ?
    Ni1 O3 3_655 2.107(2) ?
    Ni1 O3 . 2.107(2) ?
    C7 N1 . 1.325(4) ?
    C7 N2 . 1.346(4) ?
    C7 C8 . 1.487(5) ?
    C1 N2 . 1.379(5) ?
    C1 C2 . 1.384(5) ?
    C1 C6 . 1.398(5) ?
    C6 C5 . 1.386(5) ?
    C6 N1 . 1.395(5) ?
    C8 C9 . 1.514(5) ?
    C8 H8A . 0.9700 ?
    C8 H8B . 0.9700 ?
    C5 C4 . 1.367(5) ?
    C5 H5 . 0.9300 ?
    C4 C3 . 1.400(6) ?
    C4 H4 . 0.9300 ?
    C2 C3 . 1.358(6) ?
    C2 H2 . 0.9300 ?
    C3 H3 . 0.9300 ?
    C9 O2 . 1.247(4) ?
    C9 O1 . 1.257(4) ?
    N2 H2A . 0.8600 ?
    O3 C10 . 1.409(5) ?
    O3 H3A . 0.8500 ?
    C10 C11 . 1.447(6) ?
    C10 H10A . 0.9700 ?
    C10 H10B . 0.9700 ?
    C11 H11A . 0.9600 ?
    C11 H11B . 0.9600 ?
    C11 H11C . 0.9600 ?
loop_
    _geom_angle_atom_site_label_1
    _geom_angle_atom_site_label_2
    _geom_angle_atom_site_label_3
    _geom_angle_site_symmetry_1
    _geom_angle_site_symmetry_3
    _geom_angle
    _geom_angle_publ_flag
    O1 Ni1 O1 3_655 . 180.0 ?
    O1 Ni1 N1 3_655 3_655 87.54(10) ?
    O1 Ni1 N1 . 3_655 92.46(10) ?
    O1 Ni1 N1 3_655 . 92.46(10) ?
    O1 Ni1 N1 . . 87.54(10) ?
    N1 Ni1 N1 3_655 . 180.0 ?
    O1 Ni1 O3 3_655 3_655 91.58(10) ?
    O1 Ni1 O3 . 3_655 88.42(10) ?
    N1 Ni1 O3 3_655 3_655 85.58(11) ?
    N1 Ni1 O3 . 3_655 94.42(11) ?
    O1 Ni1 O3 3_655 . 88.42(10) ?
    O1 Ni1 O3 . . 91.58(10) ?
    N1 Ni1 O3 3_655 . 94.42(11) ?
    N1 Ni1 O3 . . 85.58(11) ?
    O3 Ni1 O3 3_655 . 180.0 ?
    N1 C7 N2 . . 112.5(3) ?
    N1 C7 C8 . . 125.8(3) ?
    N2 C7 C8 . . 121.7(3) ?
    N2 C1 C2 . . 132.4(4) ?
    N2 C1 C6 . . 105.2(3) ?
    C2 C1 C6 . . 122.4(4) ?
    C5 C6 N1 . . 131.0(3) ?
    C5 C6 C1 . . 119.7(4) ?
    N1 C6 C1 . . 109.3(3) ?
    C7 C8 C9 . . 116.4(3) ?
    C7 C8 H8A . . 108.2 ?
    C9 C8 H8A . . 108.2 ?
    C7 C8 H8B . . 108.2 ?
    C9 C8 H8B . . 108.2 ?
    H8A C8 H8B . . 107.3 ?
    C4 C5 C6 . . 118.2(4) ?
    C4 C5 H5 . . 120.9 ?
    C6 C5 H5 . . 120.9 ?
    C5 C4 C3 . . 120.8(4) ?
    C5 C4 H4 . . 119.6 ?
    C3 C4 H4 . . 119.6 ?
    C3 C2 C1 . . 116.5(4) ?
    C3 C2 H2 . . 121.7 ?
    C1 C2 H2 . . 121.7 ?
    C2 C3 C4 . . 122.3(4) ?
    C2 C3 H3 . . 118.8 ?
    C4 C3 H3 . . 118.8 ?
    O2 C9 O1 . . 123.0(3) ?
    O2 C9 C8 . . 117.9(3) ?
    O1 C9 C8 . . 119.1(3) ?
    C9 O1 Ni1 . . 129.7(2) ?
    C7 N1 C6 . . 105.1(3) ?
    C7 N1 Ni1 . . 121.3(2) ?
    C6 N1 Ni1 . . 133.5(2) ?
    C7 N2 C1 . . 107.9(3) ?
    C7 N2 H2A . . 126.0 ?
    C1 N2 H2A . . 126.0 ?
    C10 O3 Ni1 . . 127.8(2) ?
    C10 O3 H3A . . 109.0 ?
    Ni1 O3 H3A . . 122.5 ?
    O3 C10 C11 . . 114.4(4) ?
    O3 C10 H10A . . 108.7 ?
    C11 C10 H10A . . 108.7 ?
    O3 C10 H10B . . 108.7 ?
    C11 C10 H10B . . 108.7 ?
    H10A C10 H10B . . 107.6 ?
    C10 C11 H11A . . 109.5 ?
    C10 C11 H11B . . 109.5 ?
    H11A C11 H11B . . 109.5 ?
    C10 C11 H11C . . 109.5 ?
    H11A C11 H11C . . 109.5 ?
    H11B C11 H11C . . 109.5 ?
loop_
    _geom_torsion_atom_site_label_1
    _geom_torsion_atom_site_label_2
    _geom_torsion_atom_site_label_3
    _geom_torsion_atom_site_label_4
    _geom_torsion_site_symmetry_1
    _geom_torsion_site_symmetry_2
    _geom_torsion_site_symmetry_3
    _geom_torsion_site_symmetry_4
    _geom_torsion
    _geom_torsion_publ_flag
    N2 C1 C6 C5 . . . . -178.9(3) ?
    C2 C1 C6 C5 . . . . 1.7(6) ?
    N2 C1 C6 N1 . . . . 1.4(4) ?
    C2 C1 C6 N1 . . . . -178.0(4) ?
    N1 C7 C8 C9 . . . . -41.6(5) ?
    N2 C7 C8 C9 . . . . 139.7(3) ?
    N1 C6 C5 C4 . . . . 178.5(4) ?
    C1 C6 C5 C4 . . . . -1.1(6) ?
    C6 C5 C4 C3 . . . . -0.1(7) ?
    N2 C1 C2 C3 . . . . 179.8(4) ?
    C6 C1 C2 C3 . . . . -1.0(7) ?
    C1 C2 C3 C4 . . . . -0.2(7) ?
    C5 C4 C3 C2 . . . . 0.8(7) ?
    C7 C8 C9 O2 . . . . -146.1(4) ?
    C7 C8 C9 O1 . . . . 34.2(5) ?
    O2 C9 O1 Ni1 . . . . -171.0(3) ?
    C8 C9 O1 Ni1 . . . . 8.7(5) ?
    N1 Ni1 O1 C9 3_655 . . . 145.8(3) ?
    N1 Ni1 O1 C9 . . . . -34.2(3) ?
    O3 Ni1 O1 C9 3_655 . . . -128.7(3) ?
    O3 Ni1 O1 C9 . . . . 51.3(3) ?
    N2 C7 N1 C6 . . . . 0.4(4) ?
    C8 C7 N1 C6 . . . . -178.4(4) ?
    N2 C7 N1 Ni1 . . . . -177.1(2) ?
    C8 C7 N1 Ni1 . . . . 4.1(5) ?
    C5 C6 N1 C7 . . . . 179.3(4) ?
    C1 C6 N1 C7 . . . . -1.1(4) ?
    C5 C6 N1 Ni1 . . . . -3.7(6) ?
    C1 C6 N1 Ni1 . . . . 175.9(2) ?
    O1 Ni1 N1 C7 3_655 . . . -154.3(3) ?
    O1 Ni1 N1 C7 . . . . 25.7(3) ?
    O3 Ni1 N1 C7 3_655 . . . 114.0(3) ?
    O3 Ni1 N1 C7 . . . . -66.0(3) ?
    O1 Ni1 N1 C6 3_655 . . . 29.2(3) ?
    O1 Ni1 N1 C6 . . . . -150.8(3) ?
    O3 Ni1 N1 C6 3_655 . . . -62.6(3) ?
    O3 Ni1 N1 C6 . . . . 117.4(3) ?
    N1 C7 N2 C1 . . . . 0.5(4) ?
    C8 C7 N2 C1 . . . . 179.4(3) ?
    C2 C1 N2 C7 . . . . 178.1(4) ?
    C6 C1 N2 C7 . . . . -1.2(4) ?
    O1 Ni1 O3 C10 3_655 . . . -73.1(3) ?
    O1 Ni1 O3 C10 . . . . 106.9(3) ?
    N1 Ni1 O3 C10 3_655 . . . 14.3(3) ?
    N1 Ni1 O3 C10 . . . . -165.7(3) ?
    Ni1 O3 C10 C11 . . . . -160.5(4) ?
loop_
    _geom_hbond_atom_site_label_D
    _geom_hbond_atom_site_label_H
    _geom_hbond_atom_site_label_A
    _geom_hbond_site_symmetry_A
    _geom_hbond_distance_DH
    _geom_hbond_distance_HA
    _geom_hbond_distance_DA
    _geom_hbond_angle_DHA
    O3 H3A O2 4_566 0.85 1.96 2.672(3) 140.5
    N2 H2A O2 2_654 0.86 1.93 2.788(4) 172.6
data_global
_journal_date_recd_electronic     2012-10-26
_journal_date_accepted     2012-10-31
_journal_name_full     'Acta Crystallographica, Section E'
_journal_year     2012
_journal_volume     68
_journal_issue     12
_journal_page_first     m1461
_journal_page_last     m1461
_journal_paper_category     QM
_journal_paper_doi     10.1107/S160053681204514X
_journal_coeditor_code     CV5355
_publ_contact_author_name     'Jian-Hua Nie'
_publ_contact_author_address
;
Zhongshan Polytechnic, Zhongshan, Guangdong 528404, People's Republic of China
;
_publ_contact_author_email     Niejianhua.crystal@yahoo.com
_publ_contact_author_fax     ?
_publ_contact_author_phone     ?
_publ_section_title
;\
Bis[2-(1<i>H</i>-benzimidazol-2-yl)acetato-\k^2^<i>N</i>^3^,<i>O</i>]\
bis(ethanol-\k<i>O</i>)nickel(II)
;
loop_
    _publ_author_name
    _publ_author_footnote
    _publ_author_address
    'Wang, Jun' .
;
Zhongshan Polytechnic, Zhongshan, Guangdong 528404, People's Republic of China
;
    'Nie, Jian-Hua' .
;
Zhongshan Polytechnic, Zhongshan, Guangdong 528404, People's Republic of China
;
_publ_section_synopsis     .
