# Supplementary material for: Bis[2-(1H-benzimidazol-2-yl)acetato-κ2 N 3,O]bis­(ethanol-κO)nickel(II)
Source: Acta Crystallogr Sect E Struct Rep Online. 2012 Nov 7;68(Pt 12):m1461. doi: 10.1107/S160053681204514X (PMC3588723; doi:10.1107/S160053681204514X)
Supplement: Supplementary file 2 [file e-68-m1461-Isup2.hkl]

# 
# h,k,l, Fc-squared, Fo-squared, sigma(Fo-squared) and status flag 
# 
data_I
_shelx_title ' 1 in P2(1)/c' 
_shelx_refln_list_code          4 
_shelx_F_calc_maximum      162.76 
_exptl_crystal_F_000       524.00 
_reflns_d_resolution_high  0.8107 
 
loop_ 
 _symmetry_equiv_pos_as_xyz 
 'x, y, z' 
 '-x, y+1/2, -z+1/2' 
 '-x, -y, -z' 
 'x, -y-1/2, z-1/2' 
 
_cell_length_a    10.4414 
_cell_length_b     9.6394 
_cell_length_c    11.4798 
_cell_angle_alpha  90.000 
_cell_angle_beta   98.956 
_cell_angle_gamma  90.000 
 
_shelx_F_squared_multiplier     1.000 
 
loop_ 
 _refln_index_h 
 _refln_index_k 
 _refln_index_l 
 _refln_F_squared_calc 
 _refln_F_squared_meas 
 _refln_F_squared_sigma 
 _refln_observed_status 
   2   0   0     1818.96     1833.73     29.37 o 
   3   0   0     3215.36     3167.95     86.86 o 
   4   0   0      158.34      203.47     16.44 o 
   5   0   0      605.04      634.73     27.69 o 
   6   0   0        6.84       12.39      8.94 o 
   7   0   0      224.02      214.80     49.10 o 
   8   0   0      297.52      369.30     68.04 o 
   9   0   0       10.20        1.60     33.09 o 
  10   0   0       66.81      111.27     52.83 o 
  11   0   0       47.35       53.90     45.36 o 
  12   0   0       34.70       45.36     51.23 o 
   1   1   0     1746.59     1654.43     20.09 o 
   2   1   0      806.52      790.77     15.00 o 
   3   1   0      900.06      911.77     18.50 o 
   4   1   0      231.40      268.96     13.34 o 
   5   1   0       68.85      104.82     10.68 o 
   6   1   0        8.27       21.31      7.26 o 
   7   1   0      184.20      204.75     33.55 o 
   8   1   0      145.78      159.95     50.83 o 
   9   1   0       42.28       17.99     23.21 o 
  10   1   0        3.94        3.16     21.09 o 
  11   1   0       10.60       -8.69     38.29 o 
  12   1   0        3.08      -10.43     28.02 o 
   0   2   0       67.28       69.10      8.84 o 
   1   2   0      596.64      580.48     12.93 o 
   2   2   0     1023.60     1031.56     23.81 o 
   3   2   0     2950.63     2708.78     39.73 o 
   4   2   0     3407.78     3319.16     42.04 o 
   5   2   0      732.32      662.51     21.23 o 
   6   2   0     2499.64     2482.29     59.61 o 
   7   2   0     1697.20     1790.08     54.84 o 
   8   2   0      454.25      474.75     52.15 o 
   9   2   0      335.98      280.59     44.60 o 
  10   2   0       26.44       41.76     27.60 o 
  11   2   0       27.16       17.36     28.77 o 
  12   2   0      118.22       96.01     58.70 o 
   1   3   0      826.72      881.53     19.48 o 
   2   3   0      723.63      724.49     23.41 o 
   3   3   0       54.91       69.93      9.36 o 
   4   3   0       92.43       79.20     11.61 o 
   5   3   0      146.76      154.19     14.38 o 
   6   3   0      104.95      119.92     19.80 o 
   7   3   0       19.66        7.96     12.34 o 
   8   3   0       11.56       -2.47     17.70 o 
   9   3   0       56.73       73.15     27.73 o 
  10   3   0      188.73      167.74     69.64 o 
  11   3   0        6.95      -46.72     32.15 o 
  12   3   0        8.76       50.78     60.30 o 
   0   4   0       80.17       61.54     11.47 o 
   1   4   0     1194.32     1173.59     25.72 o 
   2   4   0     3124.84     3185.11     40.20 o 
   3   4   0     5767.52     5888.83     75.72 o 
   4   4   0     3170.65     3123.00     51.73 o 
   5   4   0     1192.68     1188.72     36.00 o 
   6   4   0      791.45      774.82     38.83 o 
   7   4   0        7.37      -10.56     11.81 o 
   8   4   0       49.04       46.31     28.39 o 
   9   4   0      198.21      276.34     46.07 o 
  10   4   0      164.30      158.30     42.56 o 
  11   4   0      116.18       96.17     38.30 o 
   1   5   0      301.07      338.90     24.15 o 
   2   5   0       29.72       21.16      6.78 o 
   3   5   0      652.61      650.78     28.98 o 
   4   5   0      103.18      107.24     14.11 o 
   5   5   0      897.65      915.37     37.16 o 
   6   5   0       17.23       10.82     12.52 o 
   7   5   0        3.85        2.00     13.25 o 
   8   5   0      134.90      160.77     27.25 o 
   9   5   0       34.91       18.62     24.04 o 
  10   5   0       23.38       12.52     27.31 o 
  11   5   0        0.01       24.80     33.09 o 
   0   6   0     1007.90      939.56     40.52 o 
   1   6   0     2249.65     2264.34     43.73 o 
   2   6   0     1945.15     1989.78     53.15 o 
   3   6   0     1152.59     1160.11     41.58 o 
   4   6   0      627.33      642.18     39.20 o 
   5   6   0       14.77        0.23      8.41 o 
   6   6   0       17.95       26.49     14.64 o 
   7   6   0      207.00      251.57     32.08 o 
   8   6   0      221.46      268.24     36.71 o 
   9   6   0      205.32      227.02     45.44 o 
  10   6   0      144.30      122.91     65.37 o 
   1   7   0       94.49       96.72     16.60 o 
   2   7   0        0.12      -10.72     21.12 o 
   3   7   0      151.69      184.92     23.86 o 
   4   7   0       28.27       35.38     13.85 o 
   5   7   0       52.47       58.27     17.07 o 
   6   7   0      253.12      251.83     31.65 o 
   7   7   0       16.96       17.36     27.17 o 
   8   7   0        5.55       -3.98     34.85 o 
   9   7   0       11.49       -8.92     25.17 o 
  10   7   0       17.14      -16.39     26.55 o 
   0   8   0      804.30      894.97     76.05 o 
   1   8   0      474.71      521.99     81.38 o 
   2   8   0      288.91      398.32     40.65 o 
   3   8   0       10.72       45.43     24.26 o 
   4   8   0      212.12      219.02     35.10 o 
   5   8   0     1373.39     1386.63     56.48 o 
   6   8   0      372.22      370.41     39.44 o 
   7   8   0      154.29      148.63     61.77 o 
   8   8   0      107.42       87.26     32.98 o 
   9   8   0       63.91       27.49     46.96 o 
   1   9   0       21.89       20.72     16.79 o 
   2   9   0      317.96      370.50     46.45 o 
   3   9   0      405.76      416.40     49.72 o 
   4   9   0      257.82      291.74     43.40 o 
   5   9   0       20.46       38.45     20.22 o 
   6   9   0       11.72       20.74     40.83 o 
   7   9   0        0.75        4.76     22.82 o 
   8   9   0        5.18       27.12     39.63 o 
   0  10   0      132.43      219.61     53.37 o 
   1  10   0      352.89      323.79     45.36 o 
   2  10   0      295.15      311.59     45.55 o 
   3  10   0       60.51       90.98     28.56 o 
   4  10   0      121.74      136.35     50.17 o 
   5  10   0      141.49      122.48     57.10 o 
   6  10   0      174.02       82.72     55.24 o 
   1  11   0        3.89       19.48     26.95 o 
   2  11   0        9.08      -13.34     23.75 o 
   4  11   0       16.18       26.68     35.22 o 
 -12   1   1       57.80      -36.59     76.72 o 
 -11   1   1      283.69      367.44     57.30 o 
 -10   1   1      196.90      240.05     57.10 o 
  -9   1   1       16.98       30.54     25.19 o 
  -8   1   1      229.67      260.37     42.24 o 
  -7   1   1     1128.05     1171.58     64.81 o 
  -6   1   1      819.14      821.58     32.30 o 
  -5   1   1     2766.41     2564.21     49.41 o 
  -4   1   1     6434.00     6247.09     69.46 o 
  -3   1   1     5343.27     5217.88     56.62 o 
  -2   1   1    12315.14    12113.54     73.90 o 
  -1   1   1     2509.24     2676.69     39.63 o 
   0   1   1     4476.37     4503.24     37.51 o 
   1   1   1     3457.92     3230.38     28.40 o 
   2   1   1      139.16      139.22      9.72 o 
   3   1   1      756.65      758.34     20.59 o 
   4   1   1      657.86      639.82     21.25 o 
   5   1   1      396.23      357.67     18.84 o 
   6   1   1      643.69      644.27     25.36 o 
   7   1   1      677.34      676.72     34.46 o 
   8   1   1      191.30      169.34     33.28 o 
   9   1   1        5.01      -26.22     17.48 o 
  10   1   1      293.70      334.66     69.11 o 
  11   1   1      264.91      255.97     62.71 o 
  12   1   1       61.47      -50.97     57.10 o 
 -12   2   1      114.26       90.57     53.23 o 
 -11   2   1       11.34        0.69     25.44 o 
 -10   2   1       13.86       41.04     29.75 o 
  -9   2   1       14.11       47.51     24.32 o 
  -8   2   1      399.57      360.34     47.64 o 
  -7   2   1      419.81      451.10     31.11 o 
  -6   2   1      482.71      466.08     29.55 o 
  -5   2   1      146.70      184.53     19.58 o 
  -4   2   1       41.73       43.97      6.24 o 
  -3   2   1       37.85       43.48      6.42 o 
  -2   2   1     1414.23     1400.23     26.92 o 
  -1   2   1     3564.84     3473.44     41.49 o 
   0   2   1      617.76      648.52     13.00 o 
   1   2   1     5615.62     5334.20     41.40 o 
   2   2   1      845.82      767.79     22.23 o 
   3   2   1        1.40        1.80      4.46 o 
   4   2   1     2032.68     2055.90     37.11 o 
   5   2   1      209.64      204.18     16.50 o 
   6   2   1       14.59       11.40      8.02 o 
   7   2   1        9.36       19.39     13.17 o 
   8   2   1      150.68      143.31     33.36 o 
   9   2   1      197.45      164.16     36.65 o 
  10   2   1        0.57        5.08     23.82 o 
  11   2   1      103.05       91.69     45.10 o 
  12   2   1       20.66      -13.55     28.37 o 
 -12   3   1       12.37      -45.23     30.15 o 
 -11   3   1       17.29       42.65     31.56 o 
 -10   3   1      122.48      153.26     37.31 o 
  -9   3   1      449.27      430.53     77.65 o 
  -8   3   1      696.44      725.22     55.80 o 
  -7   3   1      977.70      914.84     56.45 o 
  -6   3   1     1527.07     1506.66     49.36 o 
  -5   3   1     1100.46     1132.66     27.35 o 
  -4   3   1     2003.81     2049.98     35.46 o 
  -3   3   1     2581.52     2427.39     42.44 o 
  -2   3   1     1321.22     1297.48     31.46 o 
  -1   3   1     1994.51     2032.60     38.62 o 
   0   3   1     1684.27     1661.12     34.15 o 
   1   3   1     8278.36     8105.18     82.55 o 
   2   3   1     4240.17     4133.55     44.72 o 
   3   3   1     1344.99     1218.10     33.11 o 
   4   3   1     5206.39     5191.41     62.98 o 
   5   3   1      577.34      615.92     24.90 o 
   6   3   1        6.29       -0.01     11.04 o 
   7   3   1      146.60      153.28     30.66 o 
   8   3   1       74.72      114.99     32.16 o 
   9   3   1      100.19      167.81     37.95 o 
  10   3   1        1.06      -22.41     22.26 o 
  11   3   1        1.06       -6.84     27.18 o 
  12   3   1       33.10        5.56     34.07 o 
 -12   4   1       52.34       45.43     36.38 o 
 -11   4   1       22.84       11.47     28.30 o 
 -10   4   1       31.61       38.95     28.61 o 
  -9   4   1       44.59       31.88     25.26 o 
  -8   4   1       38.24       62.68     24.33 o 
  -7   4   1        5.67        9.21     12.74 o 
  -6   4   1      293.68      334.11     30.93 o 
  -5   4   1       96.05       81.66     11.58 o 
  -4   4   1        6.33        2.98      6.70 o 
  -3   4   1      298.27      305.29     17.13 o 
  -2   4   1      332.33      332.87     26.70 o 
  -1   4   1     1550.22     1555.72     28.80 o 
   0   4   1      703.21      776.53     26.96 o 
   1   4   1     1753.04     1798.77     32.36 o 
   2   4   1     1535.56     1605.05     31.73 o 
   3   4   1      935.32      978.61     33.46 o 
   4   4   1      750.07      765.66     31.48 o 
   5   4   1       15.17       -2.75      9.88 o 
   6   4   1      153.05      164.55     23.06 o 
   7   4   1       27.22       14.10     15.01 o 
   8   4   1       28.71       26.96     16.63 o 
   9   4   1       22.22       29.74     22.85 o 
  10   4   1        0.46       -7.27     23.47 o 
  11   4   1        0.21      -11.33     28.37 o 
 -11   5   1       79.28       40.71     34.67 o 
 -10   5   1      203.29      182.47     43.25 o 
  -9   5   1      376.42      388.24     53.17 o 
  -8   5   1      807.65      830.87     48.26 o 
  -7   5   1      203.94      234.37     31.84 o 
  -6   5   1      199.35      213.62     26.43 o 
  -5   5   1      898.20      915.61     40.78 o 
  -4   5   1      478.81      513.59     42.77 o 
  -3   5   1      884.91      813.50     32.66 o 
  -2   5   1      551.74      531.48     21.90 o 
  -1   5   1     2376.94     2416.73     35.77 o 
   0   5   1     2318.05     2218.32     49.46 o 
   1   5   1      347.14      325.12     16.73 o 
   2   5   1      991.42      960.64     27.47 o 
   3   5   1      721.86      654.98     33.25 o 
   4   5   1      572.11      541.70     29.28 o 
   5   5   1      245.42      232.45     21.64 o 
   6   5   1      196.60      200.41     56.70 o 
   7   5   1      400.35      478.94     42.68 o 
   8   5   1      466.21      521.12     45.68 o 
   9   5   1      633.10      636.49     67.17 o 
  10   5   1      274.38      300.71     53.90 o 
  11   5   1       71.26       60.73     38.42 o 
 -11   6   1        0.01      -37.80     28.48 o 
 -10   6   1        2.34      -25.88     25.60 o 
  -9   6   1        6.64       18.90     25.19 o 
  -8   6   1        8.72       29.00     30.42 o 
  -7   6   1        9.18        2.01     14.30 o 
  -6   6   1      174.65      154.55     35.02 o 
  -5   6   1       35.34       -1.54     13.03 o 
  -4   6   1      525.40      558.26     25.93 o 
  -3   6   1        0.08       10.61      9.04 o 
  -2   6   1      331.74      352.45     30.89 o 
  -1   6   1      216.05      269.67     16.01 o 
   0   6   1      223.48      233.31     22.43 o 
   1   6   1      378.64      473.97     33.74 o 
   2   6   1      225.65      247.20     19.26 o 
   3   6   1       40.61       80.76     15.19 o 
   4   6   1      446.99      445.25     31.04 o 
   5   6   1      126.04      124.75     18.23 o 
   6   6   1      291.28      242.12     30.19 o 
   7   6   1       33.94       40.60     17.29 o 
   8   6   1        0.23       -9.29     14.90 o 
   9   6   1        3.03       29.26     24.81 o 
  10   6   1        7.64       51.87     32.70 o 
 -10   7   1        2.01       30.27     36.56 o 
  -9   7   1       21.31       14.98     27.75 o 
  -8   7   1       41.53       62.16     23.04 o 
  -7   7   1      160.16      170.51     28.48 o 
  -6   7   1      505.55      538.68     44.11 o 
  -5   7   1      534.66      599.99     46.28 o 
  -4   7   1      819.30      835.18     33.56 o 
  -3   7   1     1933.23     1955.69     58.80 o 
  -2   7   1     2294.97     2260.10     53.05 o 
  -1   7   1     1268.13     1322.73     46.84 o 
   0   7   1      783.99      791.31     36.56 o 
   1   7   1      493.94      491.74     38.66 o 
   2   7   1      921.41      865.59     39.72 o 
   3   7   1      372.94      388.61     31.08 o 
   4   7   1        2.62       10.50     10.05 o 
   5   7   1      426.69      397.59     51.51 o 
   6   7   1      498.39      627.10     45.40 o 
   7   7   1      126.84      195.66     30.15 o 
   8   7   1       68.12       45.87     22.55 o 
   9   7   1        8.26        6.33     24.45 o 
  10   7   1       26.47        6.94     46.16 o 
  -9   8   1        1.64       -5.04     21.89 o 
  -8   8   1       28.06      -14.43     24.66 o 
  -7   8   1      104.11      168.82     40.67 o 
  -6   8   1      207.26      201.52     38.15 o 
  -5   8   1      244.13      224.09     30.34 o 
  -4   8   1       14.94        2.16     11.42 o 
  -3   8   1       56.00       63.80     14.76 o 
  -2   8   1      599.93      538.72     30.92 o 
  -1   8   1     1025.83     1077.37     46.84 o 
   0   8   1      692.10      659.98     46.66 o 
   1   8   1      433.83      542.95     63.11 o 
   2   8   1        0.20      -21.21     14.14 o 
   3   8   1       24.46       23.11     21.08 o 
   4   8   1        1.75       -1.07     11.40 o 
   5   8   1        2.16      -17.34     20.28 o 
   6   8   1       46.36       20.02     20.17 o 
   7   8   1       11.69       22.32     24.29 o 
   8   8   1       81.63       17.80     26.34 o 
   9   8   1        5.79       12.46     28.96 o 
  -8   9   1       22.29      -31.49     40.83 o 
  -7   9   1      206.24      200.66     59.77 o 
  -6   9   1      502.42      567.36     62.07 o 
  -5   9   1      158.97      147.04     52.83 o 
  -4   9   1       63.34      122.39     24.39 o 
  -3   9   1        4.76       30.17     12.29 o 
  -2   9   1       47.82       57.41     24.06 o 
  -1   9   1       80.38       97.60     25.49 o 
   0   9   1      131.52      109.20     34.69 o 
   1   9   1      365.43      379.36     48.47 o 
   2   9   1      330.36      294.96     85.65 o 
   3   9   1      409.95      419.50     52.33 o 
   4   9   1      272.39      296.72     39.81 o 
   5   9   1      607.63      645.21     99.00 o 
   6   9   1      611.13      599.52     64.81 o 
   7   9   1      103.78       95.14     50.17 o 
   8   9   1      158.67      142.31     41.97 o 
  -6  10   1        7.32       15.00     21.45 o 
  -5  10   1        7.09       26.07     20.07 o 
  -4  10   1        4.28       10.94     24.28 o 
  -3  10   1        0.23      -25.22     16.81 o 
  -2  10   1      133.79      118.07     29.91 o 
  -1  10   1      117.31       92.82     27.22 o 
   0  10   1       11.28       16.62     42.03 o 
   1  10   1       17.81       43.39     89.26 o 
   2  10   1       73.68       -1.67     90.32 o 
   3  10   1       78.66       66.97     24.77 o 
   4  10   1       18.26      -33.62     26.42 o 
   5  10   1        3.78      -46.03     30.69 o 
  -4  11   1      112.46      -45.36     31.49 o 
  -3  11   1      117.37       95.63     30.72 o 
  -2  11   1       67.79      107.24     29.63 o 
  -1  11   1      294.34      344.14     59.24 o 
   0  11   1      350.08      325.09     49.96 o 
   1  11   1      166.71      225.97     99.40 o 
   2  11   1      359.01      411.55     84.85 o 
   3  11   1      456.48      529.33     67.42 o 
   4  11   1      153.22      242.29     69.91 o 
 -12   0   2      154.50       67.51     51.77 o 
 -11   0   2      194.14      141.16     58.97 o 
 -10   0   2      395.31      456.56     85.12 o 
  -9   0   2      351.41      413.33     77.12 o 
  -8   0   2      388.47      338.35     64.31 o 
  -7   0   2     2215.99     2171.51    118.48 o 
  -6   0   2     6892.27     6724.53    183.58 o 
  -5   0   2     4141.14     3847.25     81.79 o 
  -4   0   2     1260.57     1229.73     27.44 o 
  -3   0   2      930.94      896.76     24.42 o 
  -2   0   2     1940.52     2067.79     33.92 o 
  -1   0   2     7962.32     8112.56    110.56 o 
   0   0   2     7577.45     7187.76     67.56 o 
   1   0   2     3429.15     3137.19     70.71 o 
   2   0   2      320.63      385.64     21.35 o 
   3   0   2        8.20       16.88     12.27 o 
   4   0   2       10.73      -11.36     11.07 o 
   5   0   2        4.12       21.10     12.98 o 
   6   0   2      139.57      102.61     35.62 o 
   7   0   2      189.56      180.26     27.93 o 
   8   0   2      683.84      740.47     77.65 o 
   9   0   2      596.83      551.82     83.25 o 
  10   0   2       41.81      100.06     44.56 o 
  11   0   2       98.95      144.36     54.43 o 
  12   0   2       88.12       64.04     48.03 o 
 -12   1   2        3.19        5.53     33.09 o 
 -11   1   2       75.09       18.03     38.42 o 
 -10   1   2       24.70       -8.29     23.29 o 
  -9   1   2      167.57      117.80     33.96 o 
  -8   1   2      927.78      935.15     65.09 o 
  -7   1   2        6.37       -5.60     16.51 o 
  -6   1   2       13.03        9.96      8.39 o 
  -5   1   2      472.07      516.51     31.53 o 
  -4   1   2     2453.25     2424.73     43.77 o 
  -3   1   2     2125.81     2179.82     31.92 o 
  -2   1   2    26489.56    26329.07     76.58 o 
  -1   1   2     1149.68     1137.34     14.63 o 
   0   1   2     2524.66     2494.94     36.19 o 
   1   1   2     1112.32      949.32     18.96 o 
   2   1   2     1328.59     1502.03     32.14 o 
   3   1   2       15.91       17.70      8.04 o 
   4   1   2      821.44      791.90     25.84 o 
   5   1   2      791.13      769.92     27.43 o 
   6   1   2        0.05       17.54      9.20 o 
   7   1   2       44.14       88.47     18.49 o 
   8   1   2      102.76       92.13     28.99 o 
   9   1   2        2.10        7.56     18.01 o 
  10   1   2      209.27      235.97     44.87 o 
  11   1   2        1.46      -11.91     23.59 o 
  12   1   2        3.73       19.00     30.29 o 
 -12   2   2       17.35       12.60     29.80 o 
 -11   2   2       40.13       36.46     30.83 o 
 -10   2   2      131.50      136.56     40.62 o 
  -9   2   2      212.62      184.35     41.22 o 
  -8   2   2      562.89      538.57     56.70 o 
  -7   2   2     1575.43     1618.30     50.53 o 
  -6   2   2     1772.72     1832.25     49.66 o 
  -5   2   2      691.08      645.09     28.75 o 
  -4   2   2     2775.56     2812.72     48.03 o 
  -3   2   2     7673.57     7267.17     61.17 o 
  -2   2   2       68.00       57.27      6.83 o 
  -1   2   2       42.53       50.91      5.78 o 
   0   2   2     2755.71     2715.28     42.55 o 
   1   2   2     1061.03      945.38     19.43 o 
   2   2   2     1187.06     1095.78     28.73 o 
   3   2   2      270.72      255.63     25.85 o 
   4   2   2      138.35       93.76     13.33 o 
   5   2   2     1116.88     1130.15     33.38 o 
   6   2   2      688.19      764.50     33.97 o 
   7   2   2      846.31      858.02     42.90 o 
   8   2   2      780.97      792.79     60.92 o 
   9   2   2       71.74       41.74     57.24 o 
  10   2   2       46.98       19.50     45.90 o 
  11   2   2      192.06      100.56     97.13 o 
  12   2   2       72.52       53.03     39.76 o 
 -12   3   2       35.20       14.12     29.96 o 
 -11   3   2        2.38       -0.55     27.62 o 
 -10   3   2       73.57      102.04     33.56 o 
  -9   3   2      151.22      152.87     36.68 o 
  -8   3   2       17.19       22.71     20.27 o 
  -7   3   2       49.84       56.82     15.92 o 
  -6   3   2       70.84       61.48     15.86 o 
  -5   3   2       10.52       18.50      5.97 o 
  -4   3   2       84.68      105.65     16.06 o 
  -3   3   2      184.25      191.88     13.05 o 
  -2   3   2       67.01       92.95      8.84 o 
  -1   3   2       38.83       37.00      7.50 o 
   0   3   2      703.13      635.06     23.82 o 
   1   3   2      174.12      203.83     12.82 o 
   2   3   2       77.10       68.74      9.24 o 
   3   3   2      311.46      302.27     20.13 o 
   4   3   2       20.91       22.36      8.30 o 
   5   3   2      163.34      140.32     15.69 o 
   6   3   2       11.41       10.07      9.16 o 
   7   3   2       21.41       15.18     14.41 o 
   8   3   2       20.52       13.34     15.34 o 
   9   3   2       37.70       -2.12     23.07 o 
  10   3   2        0.93       11.76     40.96 o 
  11   3   2        0.66       27.00     53.77 o 
 -12   4   2       95.51      102.42     60.17 o 
 -11   4   2      230.68      199.19     46.15 o 
 -10   4   2      389.66      365.00     55.96 o 
  -9   4   2      429.51      564.21     82.85 o 
  -8   4   2      109.42      118.67     30.10 o 
  -7   4   2      514.92      555.44     38.87 o 
  -6   4   2      126.75       95.41     18.77 o 
  -5   4   2        8.88        3.19      9.95 o 
  -4   4   2     1609.95     1524.11     34.75 o 
  -3   4   2     3904.44     3913.10     53.35 o 
  -2   4   2     6603.07     6641.81     59.77 o 
  -1   4   2     3469.84     3414.07     51.10 o 
   0   4   2      282.60      227.84     19.34 o 
   1   4   2      259.90      206.10     17.61 o 
   2   4   2      441.48      429.72     18.82 o 
   3   4   2      905.31      949.99     33.52 o 
   4   4   2     1378.91     1433.47     43.12 o 
   5   4   2      625.16      649.85     28.72 o 
   6   4   2       60.29       51.06     14.45 o 
   7   4   2       28.44       38.81     28.59 o 
   8   4   2       16.17       47.58     19.78 o 
   9   4   2      225.33      274.78    102.73 o 
  10   4   2      236.97      269.34     50.45 o 
  11   4   2       38.24      -14.37     28.93 o 
 -11   5   2        7.51      -34.88     29.32 o 
 -10   5   2        1.66      -33.37     22.25 o 
  -9   5   2       14.93       -3.68     35.62 o 
  -8   5   2      158.09      117.65     24.86 o 
  -7   5   2      191.21      200.25     27.50 o 
  -6   5   2       33.83       29.06     14.36 o 
  -5   5   2       48.91       59.09     14.41 o 
  -4   5   2      218.29      219.31     18.75 o 
  -3   5   2       27.36       25.01      8.11 o 
  -2   5   2      335.18      384.32     20.86 o 
  -1   5   2      472.21      484.62     21.91 o 
   0   5   2      522.45      559.46     27.00 o 
   1   5   2      862.36      888.28     41.83 o 
   2   5   2      666.54      635.30     22.07 o 
   3   5   2        2.76       -0.08      7.85 o 
   4   5   2        3.94       -3.39     10.04 o 
   5   5   2        9.48        5.86      9.45 o 
   6   5   2      220.39      224.83     28.32 o 
   7   5   2       83.86       75.52     21.85 o 
   8   5   2       24.02       51.46     20.18 o 
   9   5   2        9.63       27.77     46.96 o 
  10   5   2       21.93       53.19     30.37 o 
  11   5   2        9.61       10.89     33.21 o 
 -11   6   2       24.17       -4.49     30.64 o 
 -10   6   2      119.46      106.06     37.95 o 
  -9   6   2      270.57      293.79     46.21 o 
  -8   6   2      725.00      728.52     46.04 o 
  -7   6   2      149.89      154.49     27.01 o 
  -6   6   2       57.69       87.51     19.65 o 
  -5   6   2     1399.79     1341.04     49.73 o 
  -4   6   2      664.47      675.09     53.77 o 
  -3   6   2      904.66      840.86     27.73 o 
  -2   6   2     1434.06     1330.66     39.14 o 
  -1   6   2       77.07       66.62     12.46 o 
   0   6   2      315.69      321.59     27.72 o 
   1   6   2      200.37      199.36     22.26 o 
   2   6   2     1376.27     1341.00     36.12 o 
   3   6   2     1952.55     1934.22     44.02 o 
   4   6   2      175.14      222.63     24.72 o 
   5   6   2      604.04      605.07     34.56 o 
   6   6   2      485.42      537.87     41.27 o 
   7   6   2       75.63       47.67     21.85 o 
   8   6   2      145.20      144.29     29.09 o 
   9   6   2      113.64      101.03     28.42 o 
  10   6   2      239.88      320.74     85.39 o 
 -10   7   2        7.84       -7.26     27.15 o 
  -9   7   2       36.90       24.87     27.05 o 
  -8   7   2       30.83       27.76     23.72 o 
  -7   7   2       35.22       18.55     16.76 o 
  -6   7   2       13.39      -12.53     13.92 o 
  -5   7   2      170.25      163.02     23.20 o 
  -4   7   2      129.06      178.73     21.65 o 
  -3   7   2      371.54      355.43     29.58 o 
  -2   7   2      175.76      162.35     25.07 o 
  -1   7   2      135.47      132.91     20.78 o 
   0   7   2       13.51       -7.38     10.84 o 
   1   7   2        0.54       36.24     33.45 o 
   2   7   2        0.29      -14.45     13.64 o 
   3   7   2      635.88      611.58     37.36 o 
   4   7   2        1.11       -9.68     12.65 o 
   5   7   2      262.35      278.19     39.95 o 
   6   7   2       19.88       22.56     19.62 o 
   7   7   2       26.82       25.62     24.99 o 
   8   7   2       31.78       13.02     24.12 o 
   9   7   2        2.30       -8.26     24.49 o 
  -9   8   2       28.82       82.72     46.96 o 
  -8   8   2       84.65      108.32     41.63 o 
  -7   8   2      224.57      364.30     95.93 o 
  -6   8   2      898.60      900.85    107.53 o 
  -5   8   2     1006.01      906.18     70.25 o 
  -4   8   2      487.17      511.13     36.61 o 
  -3   8   2       12.47       10.98     24.73 o 
  -2   8   2       56.29       89.87     16.13 o 
  -1   8   2      616.73      610.26     47.74 o 
   0   8   2      462.73      462.43     50.56 o 
   1   8   2      658.03      617.46     68.84 o 
   2   8   2       94.74      123.67     28.96 o 
   3   8   2      195.26      231.73     30.48 o 
   4   8   2     1100.07     1194.70     68.22 o 
   5   8   2      218.42      256.43     61.37 o 
   6   8   2      312.60      440.02     56.35 o 
   7   8   2      361.32      327.10     51.59 o 
   8   8   2      144.08      154.83     62.57 o 
  -8   9   2        0.14      275.64     70.44 o 
  -7   9   2       18.94       39.76     40.83 o 
  -6   9   2        6.83       53.82     40.23 o 
  -5   9   2       38.76       35.41     21.55 o 
  -4   9   2       36.98       53.18     22.85 o 
  -3   9   2        0.26        8.88     17.52 o 
  -2   9   2       31.71       10.95     14.09 o 
  -1   9   2        0.48      -16.67     12.08 o 
   0   9   2       28.60       10.64     45.36 o 
   1   9   2       19.47        6.14     22.68 o 
   2   9   2       10.10       10.09     15.19 o 
   3   9   2      268.19      236.45     32.50 o 
   4   9   2        0.00       -6.22     14.78 o 
   5   9   2       98.88       38.69     35.22 o 
   6   9   2        8.69       10.81     22.70 o 
   7   9   2        1.07       23.57     25.34 o 
  -6  10   2       20.69      -25.14     32.02 o 
  -5  10   2       54.83      100.42     67.24 o 
  -4  10   2       20.63       10.48     42.94 o 
  -3  10   2      123.43      193.97     35.57 o 
  -2  10   2      413.38      397.73     52.81 o 
  -1  10   2      670.11      642.03     66.24 o 
   0  10   2      910.14      942.71     66.32 o 
   1  10   2     1100.12      923.71     66.80 o 
   2  10   2      574.20      612.42     73.25 o 
   3  10   2       90.04       65.34     34.28 o 
   4  10   2       13.99        5.03     16.58 o 
   5  10   2       22.10       10.94     30.69 o 
   6  10   2      206.68      219.81     52.83 o 
  -4  11   2       20.06       84.32     45.36 o 
  -3  11   2        7.57       19.75     28.02 o 
  -2  11   2        0.76       73.11     37.62 o 
  -1  11   2       63.69       27.54     26.25 o 
   0  11   2      138.20      166.63     39.04 o 
   1  11   2       58.31       53.10     34.69 o 
   2  11   2       22.07       70.68     29.98 o 
   3  11   2        6.58       28.51     50.17 o 
   4  11   2       36.50      -41.09     27.75 o 
 -12   1   3      139.08       96.53     41.50 o 
 -11   1   3      321.27      331.60     56.91 o 
 -10   1   3      605.56      664.70     90.32 o 
  -9   1   3      318.28      343.02     50.75 o 
  -8   1   3      482.09      511.45     56.41 o 
  -7   1   3      680.58      731.78     53.27 o 
  -6   1   3      765.24      736.56     36.31 o 
  -5   1   3      546.76      480.41     22.88 o 
  -4   1   3      224.12      212.72     10.63 o 
  -3   1   3     2388.67     2293.66     27.55 o 
  -2   1   3     2977.70     2805.38     28.96 o 
  -1   1   3      243.27      269.88     11.96 o 
   0   1   3     3923.51     3842.01     65.75 o 
   1   1   3     3992.73     3821.15     41.74 o 
   2   1   3      524.93      566.76     22.29 o 
   3   1   3       50.12       35.19      8.39 o 
   4   1   3      377.77      360.87     22.72 o 
   5   1   3     1092.37     1074.83     33.90 o 
   6   1   3     1084.32     1086.33     36.66 o 
   7   1   3      878.26      903.07     36.59 o 
   8   1   3      315.79      330.11     45.78 o 
   9   1   3      316.10      370.43     50.96 o 
  10   1   3      188.59      216.72     48.83 o 
  11   1   3       69.30       64.17     34.53 o 
 -12   2   3        1.34       16.83     30.43 o 
 -11   2   3        0.03      -18.25     24.06 o 
 -10   2   3        6.22        0.45     23.27 o 
  -9   2   3       32.41       25.33     23.50 o 
  -8   2   3       26.16       18.53     21.73 o 
  -7   2   3       20.41       27.70     20.96 o 
  -6   2   3      225.07      215.62     29.75 o 
  -5   2   3      357.24      330.43     23.74 o 
  -4   2   3     1925.68     1837.65     26.79 o 
  -3   2   3      884.91      888.01     16.86 o 
  -2   2   3     3043.85     3138.46     30.72 o 
  -1   2   3     4864.06     5037.33     55.43 o 
   0   2   3     3302.19     3201.51     63.37 o 
   1   2   3      571.83      571.79     17.50 o 
   2   2   3      216.31      179.27     16.52 o 
   3   2   3        9.21        6.09      7.64 o 
   4   2   3      171.22      185.89     17.42 o 
   5   2   3      191.17      169.93     23.64 o 
   6   2   3      110.67      132.41     18.11 o 
   7   2   3       44.62       38.68     16.60 o 
   8   2   3      169.66      170.63     34.88 o 
   9   2   3      468.91      462.83     84.05 o 
  10   2   3        0.00       -4.85     37.09 o 
  11   2   3        0.19       22.58     28.32 o 
 -12   3   3       30.22       20.92     33.86 o 
 -11   3   3       73.12      115.09     39.14 o 
 -10   3   3       29.88       80.92     33.34 o 
  -9   3   3      268.46      309.84     48.39 o 
  -8   3   3      332.47      398.56     76.72 o 
  -7   3   3      398.62      417.64     33.15 o 
  -6   3   3     1153.43     1101.11     43.24 o 
  -5   3   3     1073.07      999.85     27.89 o 
  -4   3   3     3034.35     2893.95     34.23 o 
  -3   3   3     1590.76     1630.32     22.71 o 
  -2   3   3       33.38       12.34      6.09 o 
  -1   3   3       15.81        6.01      5.73 o 
   0   3   3      103.09      121.96     20.88 o 
   1   3   3       11.27       19.08      5.00 o 
   2   3   3       19.55       43.17      8.67 o 
   3   3   3     2569.37     2579.64     52.71 o 
   4   3   3     4311.46     4483.48     74.61 o 
   5   3   3      763.33      745.47     31.36 o 
   6   3   3      723.65      706.18     32.07 o 
   7   3   3      607.13      626.48     41.43 o 
   8   3   3      234.06      285.04     34.26 o 
   9   3   3      113.78      124.57     79.78 o 
  10   3   3      123.60       74.32     51.10 o 
  11   3   3      110.01       61.42     60.84 o 
 -12   4   3        0.00       34.73     34.74 o 
 -11   4   3        0.06        7.51     29.45 o 
 -10   4   3        0.61       -4.55     23.23 o 
  -9   4   3       47.22       30.39     25.77 o 
  -8   4   3        0.03        2.45     18.71 o 
  -7   4   3      141.48      154.62     24.62 o 
  -6   4   3      102.01       86.38     34.32 o 
  -5   4   3      245.66      283.77     28.02 o 
  -4   4   3       31.52       33.74      7.94 o 
  -3   4   3      308.99      308.62     16.82 o 
  -2   4   3       43.47       50.05     13.43 o 
  -1   4   3      432.33      426.89     14.99 o 
   0   4   3       30.15       38.29      8.86 o 
   1   4   3      104.33       86.36     13.36 o 
   2   4   3      308.07      345.78     18.12 o 
   3   4   3       10.25       15.41      8.93 o 
   4   4   3      630.72      635.32     31.47 o 
   5   4   3      116.88      144.40     18.58 o 
   6   4   3      141.33      146.22     26.88 o 
   7   4   3      459.11      482.53     42.20 o 
   8   4   3      204.01      197.85     31.59 o 
   9   4   3        3.94       21.83     22.45 o 
  10   4   3        1.31       -5.46     26.15 o 
  11   4   3        0.58       -7.14     29.05 o 
 -11   5   3       23.62       15.20     57.37 o 
 -10   5   3       74.98       78.34     35.25 o 
  -9   5   3      360.30      399.86     52.92 o 
  -8   5   3      244.30      267.56     41.97 o 
  -7   5   3      256.16      263.58     31.71 o 
  -6   5   3      570.44      596.81     36.02 o 
  -5   5   3      503.35      521.85     31.78 o 
  -4   5   3      554.65      555.75     22.58 o 
  -3   5   3      471.49      444.11     20.76 o 
  -2   5   3     2485.40     2465.79     41.15 o 
  -1   5   3     3023.74     2975.59     54.86 o 
   0   5   3     1236.77     1201.91     41.03 o 
   1   5   3     1387.29     1326.04     31.63 o 
   2   5   3      772.66      825.38     27.40 o 
   3   5   3      768.46      754.31     32.84 o 
   4   5   3      240.73      285.13     27.01 o 
   5   5   3       58.79       78.72     17.84 o 
   6   5   3       74.91       56.80     18.76 o 
   7   5   3       55.08       57.26     21.00 o 
   8   5   3      493.49      577.25     51.15 o 
   9   5   3      444.97      337.16     84.05 o 
  10   5   3      156.56      126.75     58.97 o 
 -11   6   3        1.80      -31.96     25.17 o 
 -10   6   3        0.23       12.42     26.51 o 
  -9   6   3        1.26      -31.12     20.74 o 
  -8   6   3       14.22        7.37     18.20 o 
  -7   6   3       81.02       63.66     19.40 o 
  -6   6   3       59.27       10.26     20.22 o 
  -5   6   3       80.87       58.78     16.09 o 
  -4   6   3      290.48      323.83     20.92 o 
  -3   6   3        8.62        7.42      8.60 o 
  -2   6   3      458.44      501.10     27.26 o 
  -1   6   3       86.23       90.05     16.08 o 
   0   6   3        4.44       22.63     10.20 o 
   1   6   3      594.93      681.89     30.26 o 
   2   6   3      339.72      393.75     30.67 o 
   3   6   3       89.33       95.18     17.83 o 
   4   6   3      163.67      153.76     29.43 o 
   5   6   3       81.97      128.55     27.79 o 
   6   6   3      155.97      135.05     32.41 o 
   7   6   3       71.28       46.09     25.64 o 
   8   6   3        7.14       26.97     32.69 o 
   9   6   3       18.71       42.08     26.73 o 
  10   6   3        7.11      -31.75     38.16 o 
 -10   7   3      184.15      223.88     63.51 o 
  -9   7   3      211.93      266.04     63.51 o 
  -8   7   3      373.92      300.10     48.30 o 
  -7   7   3      418.72      374.58     53.63 o 
  -6   7   3       79.36      -12.45     38.14 o 
  -5   7   3      109.89       96.26     20.89 o 
  -4   7   3      116.19      110.20     25.15 o 
  -3   7   3       32.85       32.95     14.21 o 
  -2   7   3       73.19       54.15     13.77 o 
  -1   7   3      340.91      330.92     36.97 o 
   0   7   3      655.94      685.47     41.38 o 
   1   7   3      992.20      995.07     43.65 o 
   2   7   3     1311.71     1363.41    122.61 o 
   3   7   3      400.04      421.75     49.09 o 
   4   7   3      149.98      144.24     58.17 o 
   5   7   3      552.83      559.76     57.37 o 
   6   7   3      672.98      721.79     63.38 o 
   7   7   3      342.60      362.10     76.85 o 
   8   7   3      119.36       93.19     51.77 o 
   9   7   3       66.44       87.46     48.16 o 
  -9   8   3        6.43      -37.89     25.35 o 
  -8   8   3       19.55       46.23     22.59 o 
  -7   8   3      186.29      217.60     45.82 o 
  -6   8   3      134.97      126.78     26.30 o 
  -5   8   3       52.73       67.81     26.53 o 
  -4   8   3       28.72       21.93     14.36 o 
  -3   8   3        0.12       13.21     10.52 o 
  -2   8   3       24.36       24.32     17.43 o 
  -1   8   3       62.25       34.10     26.87 o 
   0   8   3      148.46      161.02     24.68 o 
   1   8   3        0.22       -2.90     19.61 o 
   2   8   3      258.79      193.96     35.13 o 
   3   8   3      114.76      111.63     29.89 o 
   4   8   3      127.37       88.25     26.99 o 
   5   8   3       34.29       24.28     30.42 o 
   6   8   3       20.23       15.71     21.59 o 
   7   8   3       94.90       82.16     47.63 o 
   8   8   3       20.77      -24.82     57.24 o 
  -8   9   3       21.22       50.50     23.66 o 
  -7   9   3      179.99      187.00     42.11 o 
  -6   9   3      297.68      260.41     36.84 o 
  -5   9   3      533.99      502.07     69.28 o 
  -4   9   3      832.23      864.13     50.75 o 
  -3   9   3      690.94      730.56     39.29 o 
  -2   9   3      375.54      381.02     40.50 o 
  -1   9   3      823.19      897.80     61.13 o 
   0   9   3      427.47      444.35     62.44 o 
   1   9   3       81.22       40.85     26.03 o 
   2   9   3      513.58      560.75     60.85 o 
   3   9   3      220.07      214.82     42.23 o 
   4   9   3      204.66      206.11     39.15 o 
   5   9   3      300.83      252.69     66.98 o 
   6   9   3      103.53       79.97     29.82 o 
   7   9   3      146.20      119.88     40.83 o 
  -6  10   3       22.19       36.25     28.86 o 
  -5  10   3        0.70       25.31     17.90 o 
  -4  10   3       33.68       39.15     19.08 o 
  -3  10   3        0.66       17.12     27.62 o 
  -2  10   3      101.85       -0.04     49.63 o 
  -1  10   3       33.55       19.25     22.50 o 
   0  10   3       55.72      -29.86     27.75 o 
   1  10   3        1.81      -21.03     43.63 o 
   2  10   3       20.99       19.55     20.75 o 
   3  10   3        9.97        4.97     20.95 o 
   4  10   3        2.59      -25.58     17.05 o 
   5  10   3       19.74      -28.82     25.88 o 
  -4  11   3      209.41      195.06     64.04 o 
  -3  11   3      185.47      208.67     64.57 o 
  -2  11   3      314.62      262.69     48.09 o 
  -1  11   3      360.78      413.33     56.59 o 
   0  11   3      192.73       96.77     58.57 o 
   1  11   3      184.79      174.84     32.66 o 
   2  11   3      206.26      153.42     40.49 o 
   3  11   3      119.20      119.00     33.11 o 
 -12   0   4      384.81      390.38     91.52 o 
 -11   0   4      441.71      539.54    101.40 o 
 -10   0   4      763.45      912.04    103.53 o 
  -9   0   4        1.57        8.27     29.09 o 
  -8   0   4      227.33      232.68     57.37 o 
  -7   0   4      111.97       92.33     38.42 o 
  -6   0   4      130.02      118.78     21.66 o 
  -5   0   4      281.32      265.50     17.55 o 
  -4   0   4      273.83      329.81     24.28 o 
  -3   0   4      369.20      427.13     19.87 o 
  -2   0   4     1358.67     1359.39     32.48 o 
  -1   0   4       10.33       16.14      7.52 o 
   0   0   4     5182.65     5122.88     81.30 o 
   2   0   4     3275.51     3400.56    106.47 o 
   3   0   4     3493.84     3691.74     77.34 o 
   4   0   4     1282.43     1262.82     49.72 o 
   5   0   4     2188.38     2250.05     87.66 o 
   6   0   4      419.35      428.81     42.14 o 
   7   0   4     1090.58      986.56     56.39 o 
   8   0   4     2725.83     2441.28    135.02 o 
   9   0   4       88.62       64.04     41.89 o 
  10   0   4        3.02      -14.41     29.89 o 
  11   0   4       28.37      -24.28     39.76 o 
 -12   1   4       11.47       14.42     29.20 o 
 -11   1   4       19.24        7.09     27.15 o 
 -10   1   4        9.99        9.36     26.19 o 
  -9   1   4       12.66        0.99     21.66 o 
  -8   1   4        4.79       -5.80     18.57 o 
  -7   1   4       20.11       17.88     19.61 o 
  -6   1   4      250.09      291.22     23.45 o 
  -5   1   4      427.08      467.46     15.29 o 
  -4   1   4        0.10        1.62      4.22 o 
  -3   1   4      932.90     1011.05     20.80 o 
  -2   1   4      115.64      148.24      9.82 o 
  -1   1   4       21.38       30.56      5.13 o 
   0   1   4      273.59      270.43     17.34 o 
   1   1   4      352.74      427.33     34.87 o 
   2   1   4       12.13        0.14      6.39 o 
   3   1   4      562.24      604.57     27.27 o 
   4   1   4      586.64      595.35     26.39 o 
   5   1   4      340.28      328.96     24.61 o 
   6   1   4        1.68        4.91      9.93 o 
   7   1   4      749.56      731.61     35.03 o 
   8   1   4       47.98       76.32     26.26 o 
   9   1   4       20.99      -29.23     19.49 o 
  10   1   4        0.93       12.87     28.55 o 
  11   1   4       14.40      -12.76     28.25 o 
 -12   2   4        3.12      -14.25     29.10 o 
 -11   2   4        2.81       11.05     28.93 o 
 -10   2   4       54.45       62.20     31.60 o 
  -9   2   4      248.34      292.78     47.49 o 
  -8   2   4      220.55      191.85     37.92 o 
  -7   2   4      743.12      795.06     38.97 o 
  -6   2   4     1258.01     1262.80     43.14 o 
  -5   2   4     1390.73     1412.00     27.17 o 
  -4   2   4     3863.55     3633.20     39.82 o 
  -3   2   4      399.38      407.72     14.19 o 
  -2   2   4      203.15      194.78     13.03 o 
  -1   2   4     1528.23     1459.12     33.86 o 
   0   2   4      551.00      620.27     27.95 o 
   1   2   4     3622.77     3828.90     46.53 o 
   2   2   4     2586.64     2647.38     55.43 o 
   3   2   4      184.87      108.68     15.71 o 
   4   2   4     1030.00      994.74     42.26 o 
   5   2   4      824.45      837.21     32.85 o 
   6   2   4      565.51      603.60     32.52 o 
   7   2   4      532.33      554.00     41.45 o 
   8   2   4      121.04      188.14     28.17 o 
   9   2   4      150.16      166.08     52.97 o 
  10   2   4      194.74      176.62     42.31 o 
  11   2   4       91.82      131.66     41.73 o 
 -12   3   4        6.95       -5.64     29.11 o 
 -11   3   4        1.60        2.05     28.46 o 
 -10   3   4      121.13      138.81     39.34 o 
  -9   3   4       49.89       42.50     28.68 o 
  -8   3   4        9.91       -9.71     20.58 o 
  -7   3   4        0.11        4.52     12.82 o 
  -6   3   4        3.24        3.89     11.60 o 
  -5   3   4      297.05      307.75     19.66 o 
  -4   3   4      823.28      836.59     21.40 o 
  -3   3   4     1205.83     1126.06     21.98 o 
  -2   3   4      147.24      142.72     13.91 o 
  -1   3   4      215.91      281.17     22.42 o 
   0   3   4       99.01       91.93     14.18 o 
   1   3   4        0.48       -1.35      7.12 o 
   2   3   4       11.74        7.52      6.23 o 
   3   3   4        0.43       -0.90      8.16 o 
   4   3   4       18.75       15.93     10.66 o 
   5   3   4        3.51       11.31     10.59 o 
   6   3   4       38.40       27.04     12.87 o 
   7   3   4       31.42       52.05     18.71 o 
   8   3   4        9.46       15.07     17.74 o 
   9   3   4       57.75       25.21     33.75 o 
  10   3   4        2.53       23.10     96.19 o 
  11   3   4       19.80       10.03     43.09 o 
 -11   4   4      144.97      131.42     42.57 o 
 -10   4   4      118.45      111.24     36.27 o 
  -9   4   4      209.89      228.38     43.08 o 
  -8   4   4     1160.48     1071.32    127.41 o 
  -7   4   4      564.87      558.82     38.01 o 
  -6   4   4      173.15      178.20     21.98 o 
  -5   4   4       11.22        9.67      9.21 o 
  -4   4   4       17.36       32.20      8.38 o 
  -3   4   4     1368.99     1461.54     31.99 o 
  -2   4   4      895.80      887.55     23.08 o 
  -1   4   4      794.85      718.25     33.05 o 
   0   4   4       40.29       26.73      9.47 o 
   1   4   4       41.16       38.57     21.86 o 
   2   4   4     1809.70     1839.98     37.56 o 
   3   4   4     1664.83     1728.41     46.21 o 
   4   4   4     2121.98     2229.05     59.02 o 
   5   4   4     1419.82     1473.12     51.36 o 
   6   4   4      606.25      653.23     34.38 o 
   7   4   4      246.24      258.80     33.38 o 
   8   4   4      257.92      334.57     39.05 o 
   9   4   4      382.66      444.07     61.30 o 
  10   4   4      209.50      258.83     78.72 o 
 -11   5   4       12.14      120.85    110.47 o 
 -10   5   4       83.61       87.72     39.09 o 
  -9   5   4        6.22       11.53     24.47 o 
  -8   5   4      148.91      138.31     32.69 o 
  -7   5   4        9.57        1.14     11.83 o 
  -6   5   4       60.64       34.23     12.70 o 
  -5   5   4      157.10      164.90     19.84 o 
  -4   5   4        3.75       19.03      7.68 o 
  -3   5   4        0.03       12.26      8.18 o 
  -2   5   4       39.15       23.10      9.70 o 
  -1   5   4      228.57      237.58     21.26 o 
   0   5   4      464.17      484.71     33.49 o 
   1   5   4       43.37       50.79     13.19 o 
   2   5   4        5.68       -9.21      6.14 o 
   3   5   4      160.61      168.12     22.44 o 
   4   5   4       52.85       36.42     22.55 o 
   5   5   4        0.52        9.58     15.66 o 
   6   5   4       78.32       36.77     17.41 o 
   7   5   4       42.66       35.71     26.82 o 
   8   5   4       22.59       -5.53     19.35 o 
   9   5   4        5.76       28.10     25.84 o 
  10   5   4       28.46       18.14     44.56 o 
 -10   6   4      186.59      144.09     52.30 o 
  -9   6   4      265.26      284.98     63.77 o 
  -8   6   4       85.29       68.84     20.67 o 
  -7   6   4        4.66       14.40     19.15 o 
  -6   6   4        7.36       -5.99     15.00 o 
  -5   6   4      145.90      157.84     24.31 o 
  -4   6   4      842.94      900.15     62.62 o 
  -3   6   4     1632.45     1576.96     46.74 o 
  -2   6   4     1747.34     1744.68     48.00 o 
  -1   6   4     1468.37     1536.60     52.48 o 
   0   6   4      804.25      840.88     39.93 o 
   1   6   4      654.88      735.41     38.57 o 
   2   6   4      217.13      238.93     27.82 o 
   3   6   4      256.48      289.27     30.31 o 
   4   6   4      776.21      897.65     95.53 o 
   5   6   4      538.81      554.92     50.90 o 
   6   6   4      424.79      451.07     54.12 o 
   7   6   4      136.35      135.29     36.65 o 
   8   6   4        8.58       10.32     24.90 o 
   9   6   4       74.72       63.19     32.92 o 
 -10   7   4        0.05      -18.70     27.22 o 
  -9   7   4        3.56        6.62     24.22 o 
  -8   7   4        6.79      -11.98     19.68 o 
  -7   7   4        0.56       17.69     20.28 o 
  -6   7   4        0.01       24.44     14.91 o 
  -5   7   4        8.26        7.28     13.42 o 
  -4   7   4       35.32       52.94     13.21 o 
  -3   7   4       86.69       74.46     15.38 o 
  -2   7   4        0.08        2.74     10.05 o 
  -1   7   4        1.36       16.58     12.36 o 
   0   7   4        8.70       22.71     13.00 o 
   1   7   4       32.67       22.60     12.59 o 
   2   7   4     1186.83     1198.72     51.13 o 
   3   7   4      111.94      140.37     31.95 o 
   4   7   4       62.89       52.68     23.19 o 
   5   7   4        4.28      -12.53     16.98 o 
   6   7   4       29.51       28.09     24.96 o 
   7   7   4        1.03        8.87     21.57 o 
   8   7   4        2.94      -15.83     23.59 o 
   9   7   4       22.82       10.46     30.72 o 
  -9   8   4       22.61       29.47     26.21 o 
  -8   8   4       82.20       61.01     31.93 o 
  -7   8   4      146.28      122.13     29.35 o 
  -6   8   4      497.52      454.66     45.62 o 
  -5   8   4     1177.72     1089.47     65.73 o 
  -4   8   4      423.41      490.55     45.49 o 
  -3   8   4      102.68      118.93     19.86 o 
  -2   8   4      259.56      291.51     33.40 o 
  -1   8   4      436.29      522.82     47.34 o 
   0   8   4      785.70      780.47     38.82 o 
   1   8   4       81.82       77.41     24.93 o 
   2   8   4      328.36      377.81     48.75 o 
   3   8   4     1274.88     1295.23     74.99 o 
   4   8   4       83.28       67.36     27.36 o 
   5   8   4       71.54       40.31     33.75 o 
   6   8   4      188.46      203.20     42.17 o 
   7   8   4      176.59      237.10     63.37 o 
   8   8   4      123.01       95.33     43.36 o 
  -8   9   4       28.49       23.23     25.54 o 
  -7   9   4        6.22       22.85     19.80 o 
  -6   9   4        3.93       11.94     18.14 o 
  -5   9   4       35.80       -2.29     24.12 o 
  -4   9   4       91.80      110.22     25.93 o 
  -3   9   4       15.90        6.82     13.20 o 
  -2   9   4       51.48       62.95     19.26 o 
  -1   9   4      108.45      141.51     25.64 o 
   0   9   4      170.39      106.41     25.19 o 
   1   9   4       16.83       -3.23     15.71 o 
   2   9   4      108.83      113.35     31.68 o 
   3   9   4        1.89      -13.23     17.50 o 
   4   9   4       14.75        9.31     21.53 o 
   5   9   4        5.68       10.14     29.89 o 
   6   9   4        0.98       24.02     38.69 o 
  -6  10   4      244.46      282.74     40.83 o 
  -5  10   4      206.47      242.52     36.83 o 
  -4  10   4      164.18      214.50     34.64 o 
  -3  10   4       39.67       43.48     22.83 o 
  -2  10   4        6.66       28.36     37.09 o 
  -1  10   4       71.07       82.59     31.53 o 
   0  10   4      489.62      476.25     51.96 o 
   1  10   4      752.59      634.91     69.79 o 
   2  10   4      265.91      336.74     63.11 o 
   3  10   4       97.87      156.74     39.18 o 
   4  10   4       16.03        1.01     23.08 o 
   5  10   4       11.43      -34.15     23.48 o 
  -3  11   4        6.49       71.25     43.76 o 
  -2  11   4        2.48       15.59     29.35 o 
  -1  11   4       15.92       -6.03     17.52 o 
   0  11   4        0.79       13.88     34.42 o 
   1  11   4       31.82       22.93     36.02 o 
   2  11   4        3.21       19.48     36.56 o 
 -12   1   5       57.81       25.27     36.02 o 
 -11   1   5       61.54       74.42     36.00 o 
 -10   1   5       72.23      133.12     38.17 o 
  -9   1   5      101.32      144.16     28.27 o 
  -8   1   5       30.13       37.44     14.99 o 
  -7   1   5      186.23      225.40     22.90 o 
  -6   1   5      787.37      803.29     26.75 o 
  -5   1   5      219.02      239.73     14.62 o 
  -4   1   5     1112.13     1194.51     25.52 o 
  -3   1   5     2957.62     2973.48     38.11 o 
  -2   1   5     1579.31     1562.48     27.00 o 
  -1   1   5     1457.75     1444.11     27.14 o 
   0   1   5     4586.62     4431.20     87.64 o 
   1   1   5     6088.53     5977.99     85.64 o 
   2   1   5     1439.82     1396.41     39.36 o 
   3   1   5     1414.86     1348.33     41.98 o 
   4   1   5      704.20      659.29     28.50 o 
   5   1   5      537.32      552.73     29.15 o 
   6   1   5      795.97      780.42     35.32 o 
   7   1   5      100.51      106.14     19.97 o 
   8   1   5      178.20      195.35     35.28 o 
   9   1   5      157.19      154.46     36.74 o 
  10   1   5       28.00       18.82     28.11 o 
  11   1   5      105.29       75.72     37.89 o 
 -12   2   5       30.31       17.09     32.20 o 
 -11   2   5        1.08      -18.59     26.36 o 
 -10   2   5        0.20        6.64     26.36 o 
  -9   2   5       40.89       37.17     22.37 o 
  -8   2   5      162.82      169.73     28.22 o 
  -7   2   5      511.72      609.46     44.85 o 
  -6   2   5      653.04      679.17     25.67 o 
  -5   2   5      120.30      108.05     11.39 o 
  -4   2   5     3034.34     2956.64     39.27 o 
  -3   2   5      119.53      169.52     12.10 o 
  -2   2   5        0.60        1.98      4.73 o 
  -1   2   5      294.37      338.57     20.17 o 
   0   2   5     1595.17     1543.47     46.58 o 
   1   2   5      954.97     1081.04     27.69 o 
   2   2   5        5.37       20.38      9.06 o 
   3   2   5      804.51      840.21     44.77 o 
   4   2   5      136.34      171.53     22.01 o 
   5   2   5       51.59       58.62     13.77 o 
   6   2   5        1.26       -1.16     10.89 o 
   7   2   5       52.00       41.96     15.21 o 
   8   2   5       10.16        6.47     16.34 o 
   9   2   5        0.07       -8.74     24.43 o 
  10   2   5        0.32       63.57     28.67 o 
  11   2   5        8.18       -5.62     28.30 o 
 -12   3   5       36.42       38.36     38.48 o 
 -11   3   5       36.41       36.28     33.57 o 
 -10   3   5      159.01      150.38     33.21 o 
  -9   3   5      457.56      510.65     49.57 o 
  -8   3   5      225.03      242.70     32.89 o 
  -7   3   5       75.68       72.42     19.05 o 
  -6   3   5      512.71      547.28     29.97 o 
  -5   3   5      451.31      465.91     25.97 o 
  -4   3   5       32.95       22.86      7.70 o 
  -3   3   5      565.38      520.80     26.35 o 
  -2   3   5     1252.69     1271.14     36.31 o 
  -1   3   5     1731.51     1703.11     42.22 o 
   0   3   5     1038.40     1058.29     40.10 o 
   1   3   5      226.82      241.91     24.83 o 
   2   3   5     2431.98     2469.23     45.63 o 
   3   3   5     2422.98     2411.16     67.54 o 
   4   3   5     1966.56     1934.36     55.68 o 
   5   3   5     2431.82     2408.80     58.10 o 
   6   3   5     1309.34     1417.52     54.10 o 
   7   3   5      691.93      797.72     52.24 o 
   8   3   5      204.58      264.08     36.83 o 
   9   3   5      131.72      115.30     35.89 o 
  10   3   5       16.18      -47.03     31.35 o 
 -11   4   5        0.13      -33.71     22.47 o 
 -10   4   5       54.22       86.11     34.23 o 
  -9   4   5       39.02       -5.54     16.15 o 
  -8   4   5        3.36      -16.58     13.63 o 
  -7   4   5       10.21      -15.19     10.13 o 
  -6   4   5       18.56       39.60     12.88 o 
  -5   4   5      156.41      164.21     25.34 o 
  -4   4   5      497.09      504.79     22.44 o 
  -3   4   5      713.01      744.59     29.91 o 
  -2   4   5      270.66      267.13     22.10 o 
  -1   4   5      170.34      198.36     20.99 o 
   0   4   5      213.22      276.06     26.58 o 
   1   4   5       16.48       10.85     23.75 o 
   2   4   5      524.16      602.40     34.24 o 
   3   4   5       67.37       47.38     31.49 o 
   4   4   5        3.30       14.56     15.60 o 
   5   4   5       67.71       56.25     34.02 o 
   6   4   5       19.28       14.87     15.50 o 
   7   4   5       73.94       54.17     20.48 o 
   8   4   5       43.72       83.27     27.60 o 
   9   4   5       32.53       31.49     38.16 o 
  10   4   5       11.35      100.60     50.17 o 
 -11   5   5       33.32        1.49     34.02 o 
 -10   5   5      101.12       43.75     29.37 o 
  -9   5   5       55.00       63.39     26.51 o 
  -8   5   5      197.19      204.48     40.04 o 
  -7   5   5      475.65      449.38     41.89 o 
  -6   5   5      208.53      231.54     25.05 o 
  -5   5   5      473.71      420.15     38.14 o 
  -4   5   5      628.13      668.66     38.44 o 
  -3   5   5     1236.03     1189.48     44.21 o 
  -2   5   5     1872.19     1860.63     48.73 o 
  -1   5   5     1652.34     1626.53     52.91 o 
   0   5   5     1922.79     1867.66     57.39 o 
   1   5   5      568.70      592.74     34.38 o 
   2   5   5      573.98      568.65     36.90 o 
   3   5   5      858.68      878.55     54.39 o 
   4   5   5      262.29      301.06     41.75 o 
   5   5   5       10.43       -7.78     15.18 o 
   6   5   5        2.86        1.66     16.21 o 
   7   5   5      158.58      179.44     35.94 o 
   8   5   5      189.96      137.75     36.86 o 
   9   5   5      124.96      157.66     41.26 o 
 -10   6   5       19.82       56.53     26.40 o 
  -9   6   5       28.73       22.81     25.06 o 
  -8   6   5       29.11       -2.83     21.35 o 
  -7   6   5      103.02       71.29     21.44 o 
  -6   6   5       67.34       40.18     17.25 o 
  -5   6   5        0.44        0.17     11.47 o 
  -4   6   5       74.15       69.70     13.65 o 
  -3   6   5       64.47       62.66     13.77 o 
  -2   6   5       21.23       21.36     11.52 o 
  -1   6   5      125.21      123.42     21.69 o 
   0   6   5       10.12        6.14     11.31 o 
   1   6   5      195.88      218.01     27.62 o 
   2   6   5        1.59       -0.75     10.93 o 
   3   6   5      331.71      340.77     34.03 o 
   4   6   5      257.68      191.02     46.96 o 
   5   6   5        3.74       -0.36     18.07 o 
   6   6   5      230.07      270.03     44.95 o 
   7   6   5      185.52      150.44     38.72 o 
   8   6   5       10.65       19.59     35.22 o 
   9   6   5        2.94       29.24     30.37 o 
  -9   7   5       18.92       29.35     23.14 o 
  -8   7   5      126.71      100.87     26.48 o 
  -7   7   5      215.34      260.73     34.24 o 
  -6   7   5      142.83      174.40     28.72 o 
  -5   7   5      396.59      414.06     41.33 o 
  -4   7   5      547.39      548.12     46.40 o 
  -3   7   5       70.97       55.26     13.31 o 
  -2   7   5       32.57       12.40     11.90 o 
  -1   7   5      154.60      135.99     23.16 o 
   0   7   5      506.80      443.78     39.87 o 
   1   7   5     1222.67     1230.36     53.42 o 
   2   7   5      958.64      947.29     47.94 o 
   3   7   5      660.85      693.98     44.95 o 
   4   7   5      546.03      559.98     60.20 o 
   5   7   5      444.97      452.57     55.76 o 
   6   7   5      282.83      279.91     68.58 o 
   7   7   5       91.34       77.90     33.57 o 
   8   7   5       47.21       47.72     29.18 o 
  -8   8   5       16.92       -6.71     18.02 o 
  -7   8   5       10.79       14.90     17.93 o 
  -6   8   5       45.70       45.64     20.23 o 
  -5   8   5      133.32      183.02     69.24 o 
  -4   8   5      150.86      160.83     28.74 o 
  -3   8   5      268.42      266.75     28.59 o 
  -2   8   5      128.62       82.10     21.85 o 
  -1   8   5       28.76       29.60     14.52 o 
   0   8   5        0.40       12.38     13.96 o 
   1   8   5       37.66       27.23     15.66 o 
   2   8   5        7.53       14.05     18.38 o 
   3   8   5        0.06        4.31     18.02 o 
   4   8   5       71.96       49.85     24.66 o 
   5   8   5       73.22       38.50     27.02 o 
   6   8   5       46.01       56.57     42.16 o 
   7   8   5       26.71       30.44     26.51 o 
  -7   9   5      194.95      128.52     32.30 o 
  -6   9   5      192.31      169.18     32.85 o 
  -5   9   5      297.04      307.53     41.42 o 
  -4   9   5      502.14      532.53     50.56 o 
  -3   9   5      289.55      304.63     36.60 o 
  -2   9   5      440.21      453.15     45.63 o 
  -1   9   5      429.46      493.61     46.06 o 
   0   9   5       51.32       71.42     27.39 o 
   1   9   5      183.36      178.29     38.79 o 
   2   9   5       71.22       49.22     24.62 o 
   3   9   5        4.72       -9.52     19.21 o 
   4   9   5       26.17       41.17     23.58 o 
   5   9   5       31.39       57.90     40.03 o 
   6   9   5      159.69      268.97     73.11 o 
  -5  10   5        3.87       -6.96     17.50 o 
  -4  10   5        3.57       -3.28     23.75 o 
  -3  10   5        1.07        9.02     23.27 o 
  -2  10   5       15.94       26.68     33.35 o 
  -1  10   5      126.68       94.31     35.76 o 
   0  10   5        0.15       -3.74     23.48 o 
   1  10   5       31.01       57.09     32.55 o 
   2  10   5        0.57      -20.46     23.88 o 
   3  10   5       13.06       25.49     21.72 o 
   4  10   5        1.75       11.35     25.46 o 
  -2  11   5      101.93      102.70     35.27 o 
  -1  11   5      218.76      248.17     78.58 o 
   0  11   5      180.70      187.33     57.37 o 
   1  11   5       71.52       93.97     33.34 o 
 -12   0   6       87.15       73.91     58.44 o 
 -11   0   6      131.47      150.50     61.64 o 
 -10   0   6      202.25      217.74     65.37 o 
  -9   0   6      106.15      143.90     32.64 o 
  -8   0   6      110.17      113.78     28.15 o 
  -7   0   6      283.72      236.15     35.43 o 
  -6   0   6      714.51      689.77     44.56 o 
  -5   0   6     1889.41     1916.27     50.03 o 
  -4   0   6     1430.36     1581.34     44.71 o 
  -3   0   6      916.97     1002.74     35.22 o 
  -2   0   6     2236.42     2413.68     51.72 o 
  -1   0   6     3992.39     4220.60     89.59 o 
   0   0   6     2115.83     2019.13    110.47 o 
   1   0   6     5796.53     5172.88    152.10 o 
   2   0   6     4262.75     4424.40    147.03 o 
   3   0   6      650.51      676.04     39.30 o 
   4   0   6      158.36      108.34     23.35 o 
   5   0   6      410.94      338.70     46.70 o 
   6   0   6       51.70       83.87     24.41 o 
   7   0   6     1574.76     1316.41     69.24 o 
   8   0   6      382.24      363.16     71.51 o 
   9   0   6      274.46      251.36     63.77 o 
  10   0   6       63.35       12.27     40.83 o 
 -12   1   6        1.54      -10.67     29.47 o 
 -11   1   6       16.73      -20.84     19.77 o 
 -10   1   6       48.80       52.42     22.02 o 
  -9   1   6        2.72       -2.83     21.50 o 
  -8   1   6       59.85       54.29     16.98 o 
  -7   1   6      273.86      277.46     25.84 o 
  -6   1   6      250.77      238.72     17.90 o 
  -5   1   6       30.51       37.44     17.14 o 
  -4   1   6       15.79       11.75      9.67 o 
  -3   1   6       43.78       57.92      8.40 o 
  -2   1   6        9.91       11.37      5.29 o 
  -1   1   6       26.64       37.29     14.80 o 
   0   1   6      184.01      204.03     21.98 o 
   1   1   6      944.79     1101.22     41.22 o 
   2   1   6      791.04      760.83     31.75 o 
   3   1   6      221.64      185.40     21.94 o 
   4   1   6       33.27       34.14     11.60 o 
   5   1   6       77.38       60.28     14.69 o 
   6   1   6      360.73      400.67     32.00 o 
   7   1   6        0.31       12.67     13.24 o 
   8   1   6       24.44       16.28     18.73 o 
   9   1   6       25.79       26.26     24.91 o 
  10   1   6        0.00      -10.99     96.33 o 
 -12   2   6        5.23      -14.84     24.60 o 
 -11   2   6       39.35       16.54     23.82 o 
 -10   2   6      112.19       92.44     26.87 o 
  -9   2   6       76.27       58.32     21.84 o 
  -8   2   6      113.14      172.56     34.26 o 
  -7   2   6      137.95      147.93     24.70 o 
  -6   2   6     1300.94     1307.05     35.51 o 
  -5   2   6     3030.77     2973.79     43.49 o 
  -4   2   6      885.59      847.01     26.63 o 
  -3   2   6     1552.58     1504.35     29.91 o 
  -2   2   6     1818.79     1763.36     30.38 o 
  -1   2   6      633.20      699.93     28.13 o 
   0   2   6     1448.78     1467.24     48.53 o 
   1   2   6     1848.45     1932.71     39.82 o 
   2   2   6      980.76     1027.01     57.35 o 
   3   2   6      646.80      632.01     32.42 o 
   4   2   6      851.42      753.56     42.13 o 
   5   2   6     1056.83     1033.35     39.86 o 
   6   2   6      119.92      123.09     19.32 o 
   7   2   6        9.37       31.48     14.93 o 
   8   2   6       57.52      104.46     25.86 o 
   9   2   6       43.66       28.57     28.38 o 
  10   2   6       67.91      102.82     37.69 o 
 -11   3   6        1.64       10.33     23.20 o 
 -10   3   6       34.24       21.34     22.14 o 
  -9   3   6        0.00       -3.75     17.84 o 
  -8   3   6       16.54       16.78     17.57 o 
  -7   3   6        0.07      -17.18     11.46 o 
  -6   3   6      226.25      238.20     22.99 o 
  -5   3   6       15.55       23.10      9.60 o 
  -4   3   6       97.49      113.73     14.73 o 
  -3   3   6       25.19       45.74      8.61 o 
  -2   3   6        3.32       16.85      7.86 o 
  -1   3   6      137.13      141.48     20.96 o 
   0   3   6       17.18       26.31     11.44 o 
   1   3   6        2.85        7.11     10.67 o 
   2   3   6      172.55      176.59     24.32 o 
   3   3   6       34.86       52.58     21.87 o 
   4   3   6       23.77       41.54     21.07 o 
   5   3   6      215.45      232.04     29.67 o 
   6   3   6       40.48       55.11     18.22 o 
   7   3   6        0.55       -5.89     14.32 o 
   8   3   6        1.91      -11.38     17.75 o 
   9   3   6       36.23        1.07     37.36 o 
  10   3   6        4.27      -13.34     35.49 o 
 -11   4   6       20.11      -10.01     26.55 o 
 -10   4   6        2.08        4.56     25.32 o 
  -9   4   6      232.58      220.41     42.45 o 
  -8   4   6      464.77      403.62     51.96 o 
  -7   4   6      532.49      485.46     39.15 o 
  -6   4   6       86.63       78.25     18.33 o 
  -5   4   6        2.38       15.20     19.37 o 
  -4   4   6      865.48      857.04     33.45 o 
  -3   4   6     1693.07     1716.43     46.88 o 
  -2   4   6     2725.59     2775.21     59.67 o 
  -1   4   6     1321.80     1385.02     50.63 o 
   0   4   6      394.86      355.30     32.85 o 
   1   4   6     1278.59     1333.24     51.16 o 
   2   4   6      825.89      909.06     44.34 o 
   3   4   6     1083.40     1157.33     63.31 o 
   4   4   6     1720.42     1732.21     77.62 o 
   5   4   6     1073.93     1117.70     64.15 o 
   6   4   6      406.01      423.20     41.30 o 
   7   4   6       61.41       48.87     24.89 o 
   8   4   6        1.84       62.62     27.69 o 
   9   4   6        1.72       -9.34     30.95 o 
 -11   5   6        2.74      -24.16     24.11 o 
 -10   5   6        2.40       74.20     28.02 o 
  -9   5   6       20.12        6.26     54.97 o 
  -8   5   6        1.44       17.17     53.90 o 
  -7   5   6      117.43       54.65     19.07 o 
  -6   5   6      310.32      253.29     32.51 o 
  -5   5   6       32.63       35.73     15.02 o 
  -4   5   6      138.40      141.21     18.26 o 
  -3   5   6      139.03      162.97     20.08 o 
  -2   5   6       64.35       83.09     14.77 o 
  -1   5   6      103.63      153.34     32.18 o 
   0   5   6      246.04      227.98     27.82 o 
   1   5   6       37.99       32.88     14.45 o 
   2   5   6       46.71       38.22     16.10 o 
   3   5   6      108.12      125.84     29.70 o 
   4   5   6      130.77      104.18     30.69 o 
   5   5   6      186.00      188.91     36.29 o 
   6   5   6      324.27      318.58     38.33 o 
   7   5   6       65.98       53.98     50.97 o 
   8   5   6        0.00      -25.92     37.36 o 
   9   5   6        0.38      -31.38     20.92 o 
 -10   6   6      144.95      156.87     39.04 o 
  -9   6   6      184.63      162.99     43.84 o 
  -8   6   6      258.84      205.44     43.00 o 
  -7   6   6      211.22      200.53     45.25 o 
  -6   6   6       62.60       93.39     22.58 o 
  -5   6   6      184.05      163.17     26.96 o 
  -4   6   6      398.40      488.12     32.01 o 
  -3   6   6      463.03      443.77     31.09 o 
  -2   6   6      924.96      869.35     38.77 o 
  -1   6   6     1759.94     1731.50     61.79 o 
   0   6   6     1976.35     1883.73     64.50 o 
   1   6   6      172.55      195.27     37.91 o 
   2   6   6        4.06       15.09     13.48 o 
   3   6   6      223.60      215.99     29.58 o 
   4   6   6       45.24       51.98     22.79 o 
   5   6   6      133.71      110.56     33.22 o 
   6   6   6      271.06      296.16     37.60 o 
   7   6   6       93.46       74.37     52.03 o 
   8   6   6      177.92      148.50     32.03 o 
  -9   7   6       36.85       61.22     41.23 o 
  -8   7   6       56.11       43.98     26.19 o 
  -7   7   6       70.64       86.69     22.62 o 
  -6   7   6        0.00      -21.35     14.23 o 
  -5   7   6       13.50       28.40     16.59 o 
  -4   7   6       31.77       10.81     14.32 o 
  -3   7   6       15.91       16.35     12.47 o 
  -2   7   6        1.56        5.73     13.03 o 
  -1   7   6       66.92       48.89     17.35 o 
   0   7   6       32.84       12.05     15.14 o 
   1   7   6      139.54      117.54     23.50 o 
   2   7   6        1.32      -10.04     14.51 o 
   3   7   6       63.07       63.87     20.40 o 
   4   7   6       33.41       17.33     30.15 o 
   5   7   6       90.44      135.73     34.86 o 
   6   7   6        2.11        4.54     31.49 o 
   7   7   6        7.56       -2.55     22.74 o 
  -8   8   6       39.25       41.76     23.79 o 
  -7   8   6      173.50      153.48     44.16 o 
  -6   8   6      518.89      428.70     45.89 o 
  -5   8   6      372.92      374.46     42.72 o 
  -4   8   6      372.63      362.85     40.78 o 
  -3   8   6      326.24      299.66     31.63 o 
  -2   8   6       67.57       59.01     19.95 o 
  -1   8   6      146.81      173.26     29.36 o 
   0   8   6       49.33       76.64     21.73 o 
   1   8   6      143.44      161.73     28.40 o 
   2   8   6      646.46      634.25     67.15 o 
   3   8   6      276.62      240.43     45.55 o 
   4   8   6      149.05      212.22     41.55 o 
   5   8   6       38.30       61.42     30.34 o 
   6   8   6      113.83      124.35     55.50 o 
  -7   9   6        1.43       -8.52     19.42 o 
  -6   9   6        4.85       12.37     29.35 o 
  -5   9   6       28.72       31.30     20.11 o 
  -4   9   6        1.13      -16.44     14.84 o 
  -3   9   6        6.72       -4.60     19.94 o 
  -2   9   6        3.80       11.09     16.07 o 
  -1   9   6       56.04      111.24     26.30 o 
   0   9   6        4.79       -9.98     17.36 o 
   1   9   6      188.60      237.37     43.77 o 
   2   9   6       43.07       47.76     25.90 o 
   3   9   6       34.65       -0.30     20.88 o 
   4   9   6        0.03        4.95     21.78 o 
   5   9   6       22.41       30.42     39.22 o 
  -5  10   6      159.96      162.57     32.96 o 
  -4  10   6      148.07      108.88     37.15 o 
  -3  10   6       69.46      121.22     36.09 o 
  -2  10   6        6.26       33.62     36.82 o 
  -1  10   6       39.59      109.69     30.29 o 
   0  10   6      325.54      343.21     53.63 o 
   1  10   6      158.33      137.20     38.10 o 
   2  10   6      301.47      355.73     55.20 o 
   3  10   6      272.47      297.03     51.78 o 
 -11   1   7       64.10       90.04     39.70 o 
 -10   1   7      213.69      210.15     47.76 o 
  -9   1   7      386.87      460.66     46.84 o 
  -8   1   7      226.23      261.94     34.63 o 
  -7   1   7      369.60      377.37     30.44 o 
  -6   1   7      403.44      426.89     29.06 o 
  -5   1   7     1128.84     1081.30     28.85 o 
  -4   1   7     1700.29     1761.68     35.25 o 
  -3   1   7     1460.97     1456.70     32.01 o 
  -2   1   7     1445.83     1471.16     31.05 o 
  -1   1   7     1137.69     1254.97     38.15 o 
   0   1   7     1077.76     1124.73     44.05 o 
   1   1   7      522.04      526.54     33.28 o 
   2   1   7      625.03      624.71     48.16 o 
   3   1   7      115.98      126.23     18.75 o 
   4   1   7       18.23       13.72      9.93 o 
   5   1   7      697.07      664.76     39.53 o 
   6   1   7      379.89      486.07     35.81 o 
   7   1   7      145.14      158.60     29.31 o 
   8   1   7      176.44      198.46     32.30 o 
   9   1   7       54.59       66.58     31.89 o 
  10   1   7       26.13       41.48     34.69 o 
 -11   2   7       24.26       26.20     27.37 o 
 -10   2   7        7.58      -15.70     18.30 o 
  -9   2   7       49.33       21.87     19.69 o 
  -8   2   7        1.02       -9.78     13.48 o 
  -7   2   7      237.97      265.13     32.36 o 
  -6   2   7      146.89      151.95     19.22 o 
  -5   2   7      147.45      162.77     16.25 o 
  -4   2   7      445.16      473.24     21.04 o 
  -3   2   7      774.49      814.84     24.00 o 
  -2   2   7      561.05      564.83     23.84 o 
  -1   2   7      268.12      326.30     29.77 o 
   0   2   7      357.51      372.57     33.37 o 
   1   2   7      684.37      642.24     37.33 o 
   2   2   7      106.81       63.50     21.97 o 
   3   2   7      254.81      272.59     49.23 o 
   4   2   7        5.09       -8.93     15.80 o 
   5   2   7        0.13      -11.96     18.41 o 
   6   2   7       47.80       33.65     16.65 o 
   7   2   7       15.22       33.16     19.00 o 
   8   2   7       27.58       38.81     26.10 o 
   9   2   7       93.31       35.49     40.83 o 
 -11   3   7       14.85        4.03     27.81 o 
 -10   3   7       87.45       61.92     31.15 o 
  -9   3   7      148.48      191.44     40.92 o 
  -8   3   7      311.78      313.11     46.41 o 
  -7   3   7      876.51      801.90     58.58 o 
  -6   3   7     1736.87     1633.51     58.10 o 
  -5   3   7      746.70      747.46     45.04 o 
  -4   3   7      541.03      568.60     30.13 o 
  -3   3   7      896.56      918.59     30.13 o 
  -2   3   7      800.94      797.75     34.43 o 
  -1   3   7     1144.37     1098.22     47.39 o 
   0   3   7      759.25      713.37     39.30 o 
   1   3   7      786.45      732.38     41.16 o 
   2   3   7      740.38      776.93     42.93 o 
   3   3   7      472.38      583.53     51.39 o 
   4   3   7      368.12      426.13     50.94 o 
   5   3   7       72.56       58.61     18.99 o 
   6   3   7        6.58       -5.77     14.59 o 
   7   3   7        8.67      -22.61     15.07 o 
   8   3   7       75.46       44.59     51.23 o 
   9   3   7       43.94        9.07     44.03 o 
 -11   4   7        9.42        3.82     35.49 o 
 -10   4   7        0.11       29.92     28.18 o 
  -9   4   7       22.67       33.93     24.67 o 
  -8   4   7        2.83       20.75     28.68 o 
  -7   4   7       15.86       18.08     21.61 o 
  -6   4   7      305.26      261.71     31.96 o 
  -5   4   7       33.79       28.06     15.31 o 
  -4   4   7        7.22       -4.48     13.01 o 
  -3   4   7       79.33       81.84     15.63 o 
  -2   4   7       16.15       12.88     11.80 o 
  -1   4   7       27.75        8.15     11.66 o 
   0   4   7       76.34       86.72     25.65 o 
   1   4   7      181.36      145.07     31.66 o 
   2   4   7      750.67      722.82     44.52 o 
   3   4   7      950.34     1015.76     63.02 o 
   4   4   7      402.21      412.69     52.70 o 
   5   4   7       23.11       18.72     20.65 o 
   6   4   7       45.37       45.83     19.96 o 
   7   4   7       19.06       -7.81     22.81 o 
   8   4   7       81.89       90.23     33.81 o 
   9   4   7       86.58      123.33     39.20 o 
 -10   5   7       37.95       -4.26     23.67 o 
  -9   5   7       60.14       76.45     35.76 o 
  -8   5   7      135.68      139.22     35.30 o 
  -7   5   7       73.43       51.62     20.98 o 
  -6   5   7      125.78      165.55     26.90 o 
  -5   5   7      195.39      208.01     30.46 o 
  -4   5   7      440.05      473.92     39.94 o 
  -3   5   7      640.03      692.28     40.06 o 
  -2   5   7      939.55      955.77     40.78 o 
  -1   5   7     1557.59     1565.94     60.20 o 
   0   5   7      457.89      476.62     62.65 o 
   1   5   7      342.41      376.46     38.53 o 
   2   5   7      634.32      646.80     45.53 o 
   3   5   7      492.19      559.53     58.91 o 
   4   5   7      216.46      276.46     43.49 o 
   5   5   7       11.42       35.45     24.50 o 
   6   5   7      128.35      117.01     38.46 o 
   7   5   7      102.07       80.23     35.09 o 
   8   5   7       36.88       45.72     30.56 o 
  -9   6   7       62.38       55.45     30.19 o 
  -8   6   7        8.32      -16.38     28.55 o 
  -7   6   7       36.43       61.84     22.31 o 
  -6   6   7       60.53       54.38     19.37 o 
  -5   6   7       80.55       87.55     21.63 o 
  -4   6   7       45.02       36.99     17.23 o 
  -3   6   7       13.93        8.50     10.75 o 
  -2   6   7       45.82       40.26     16.53 o 
  -1   6   7       27.54       58.31     18.75 o 
   0   6   7        0.07       -8.18     10.96 o 
   1   6   7      137.04      131.47     25.70 o 
   2   6   7        0.03       -2.43     13.61 o 
   3   6   7      119.34      139.68     33.99 o 
   4   6   7      114.59      144.74     35.16 o 
   5   6   7        3.13       13.75     21.76 o 
   6   6   7       35.67       17.35     24.43 o 
   7   6   7        0.01       26.95     31.09 o 
   8   6   7        5.53       18.07     28.82 o 
  -9   7   7       92.88      146.20     36.28 o 
  -8   7   7      220.92      176.44     39.87 o 
  -7   7   7      320.27      270.63     38.15 o 
  -6   7   7      274.81      245.89     43.18 o 
  -5   7   7      578.11      560.90     88.99 o 
  -4   7   7      616.39      612.48     52.35 o 
  -3   7   7      291.98      283.88     30.64 o 
  -2   7   7      112.92       92.73     21.92 o 
  -1   7   7       35.68       28.38     17.62 o 
   0   7   7      225.94      281.66     35.78 o 
   1   7   7      185.48      229.76     32.37 o 
   2   7   7       45.62       34.33     18.24 o 
   3   7   7      230.35      183.60     91.79 o 
   4   7   7      481.62      444.19    141.82 o 
   5   7   7      362.79      350.80     51.74 o 
   6   7   7      220.88      255.36     68.58 o 
   7   7   7      141.52      139.63     56.84 o 
  -7   8   7        0.60       30.02     30.54 o 
  -6   8   7        1.05       15.89     19.79 o 
  -5   8   7       22.31       33.19     20.79 o 
  -4   8   7       53.82       27.81     18.28 o 
  -3   8   7       29.36       -5.11     13.50 o 
  -2   8   7       65.23       55.71     23.19 o 
  -1   8   7      219.46      182.08     30.11 o 
   0   8   7      177.71      101.63     25.81 o 
   1   8   7      163.67      113.62     26.39 o 
   2   8   7       17.83       22.26     19.72 o 
   3   8   7        0.15      -18.56     20.38 o 
   4   8   7        0.00       32.04     25.88 o 
   5   8   7        0.06      -33.61     23.02 o 
   6   8   7       15.79       41.36     44.03 o 
  -6   9   7       19.23       11.66     20.49 o 
  -5   9   7       49.73       55.81     25.48 o 
  -4   9   7       77.21       68.34     24.18 o 
  -3   9   7      162.49      147.80     39.49 o 
  -2   9   7       85.16       76.75     24.85 o 
  -1   9   7       27.38       41.00     20.80 o 
   0   9   7      454.12      441.06     47.15 o 
   1   9   7      553.10      651.25     72.51 o 
   2   9   7      234.59      205.77     43.30 o 
   3   9   7      150.95      169.51     41.79 o 
   4   9   7       92.92      107.91     37.30 o 
  -3  10   7       15.21       15.22     23.72 o 
  -2  10   7       13.26       -9.77     19.28 o 
  -1  10   7        0.01        3.59     22.64 o 
   0  10   7       13.35       11.94     24.02 o 
   1  10   7        2.54      -26.94     17.96 o 
 -11   0   8      230.54      361.83     85.92 o 
 -10   0   8      358.54      371.17     82.72 o 
  -9   0   8      593.75      735.40    102.73 o 
  -8   0   8      223.12      215.25     45.50 o 
  -7   0   8       90.07       68.13     24.24 o 
  -6   0   8      911.96      936.40     54.19 o 
  -5   0   8     1658.99     1670.32     53.41 o 
  -4   0   8      676.47      718.77     41.66 o 
  -3   0   8      393.96      395.39     30.24 o 
  -2   0   8      466.16      510.06     34.56 o 
  -1   0   8      147.13      153.59     25.88 o 
   0   0   8        5.79       12.29     14.02 o 
   1   0   8     1189.66     1102.83     88.06 o 
   2   0   8     1334.54     1283.75     95.53 o 
   3   0   8      849.42      892.03     83.79 o 
   4   0   8       51.88       30.23     32.82 o 
   5   0   8       12.65        7.45     32.15 o 
   6   0   8      195.62      232.30     45.50 o 
   7   0   8       20.52       19.50     22.12 o 
   8   0   8      157.17      102.46     36.70 o 
   9   0   8      122.70       53.90     46.43 o 
 -11   1   8        1.22      -13.88     36.29 o 
 -10   1   8        0.76        8.09     22.58 o 
  -9   1   8        1.66       35.42     19.59 o 
  -8   1   8       19.50        8.33     17.16 o 
  -7   1   8       10.69       -5.12     13.04 o 
  -6   1   8       14.95        7.16     15.88 o 
  -5   1   8       14.17       29.56     13.00 o 
  -4   1   8      154.19      162.87     15.43 o 
  -3   1   8      299.25      314.79     20.20 o 
  -2   1   8       32.83       60.62     15.90 o 
  -1   1   8      248.87      270.41     24.66 o 
   0   1   8       29.98       11.69     14.01 o 
   1   1   8       44.33       30.51     24.68 o 
   2   1   8        5.51        6.97     16.51 o 
   3   1   8        5.35       40.29     22.11 o 
   4   1   8       38.93        6.15     13.73 o 
   5   1   8      455.28      409.52    103.93 o 
   6   1   8       15.46       28.70     17.87 o 
   7   1   8        1.86        6.80     20.41 o 
   8   1   8        0.18       -9.65     23.50 o 
   9   1   8       13.94      -23.48     34.42 o 
 -11   2   8       93.58       59.40     33.37 o 
 -10   2   8       57.37       42.77     30.28 o 
  -9   2   8       88.91      143.51     36.41 o 
  -8   2   8       75.35       43.40     34.96 o 
  -7   2   8      214.12      248.37     39.33 o 
  -6   2   8      648.78      638.41     39.64 o 
  -5   2   8      523.59      559.00     30.85 o 
  -4   2   8      462.57      478.45     26.06 o 
  -3   2   8      361.49      392.74     24.18 o 
  -2   2   8      511.13      553.72     26.76 o 
  -1   2   8      617.61      674.61     40.75 o 
   0   2   8      409.29      433.38     39.06 o 
   1   2   8      378.48      395.79     38.89 o 
   2   2   8      207.95      240.68     57.50 o 
   3   2   8      529.82      451.64     51.91 o 
   4   2   8      985.15      991.61     63.97 o 
   5   2   8      171.01      152.30     26.72 o 
   6   2   8      154.75      164.98     29.09 o 
   7   2   8      169.47      184.91     31.50 o 
   8   2   8       50.30       35.16     27.88 o 
   9   2   8      120.25      186.52     65.64 o 
 -11   3   8        3.27       35.86     30.69 o 
 -10   3   8       13.75       45.17     28.65 o 
  -9   3   8        0.10        2.33     21.55 o 
  -8   3   8       39.96        5.77     21.04 o 
  -7   3   8      147.05      157.56     33.32 o 
  -6   3   8        4.35       16.78     14.35 o 
  -5   3   8        2.07       13.58     13.64 o 
  -4   3   8       37.17       39.98     12.39 o 
  -3   3   8       19.56       31.11     12.26 o 
  -2   3   8       45.82       48.82     14.67 o 
  -1   3   8       56.06       49.80     17.96 o 
   0   3   8       55.09       56.83     18.68 o 
   1   3   8       31.93       20.30     14.32 o 
   2   3   8        7.59      -20.48     13.65 o 
   3   3   8      128.76      173.46     35.91 o 
   4   3   8      143.81      109.90     31.07 o 
   5   3   8      121.99      105.19     31.78 o 
   6   3   8        0.07      -24.44     21.67 o 
   7   3   8        6.90       33.29     21.71 o 
   8   3   8       10.20       19.87     33.35 o 
 -10   4   8       45.93       37.13     30.30 o 
  -9   4   8      290.12      280.29     50.44 o 
  -8   4   8      992.79      847.04     71.08 o 
  -7   4   8      565.55      473.76     56.47 o 
  -6   4   8      204.45      228.20     35.11 o 
  -5   4   8      383.38      398.49     40.31 o 
  -4   4   8      430.36      509.09     58.84 o 
  -3   4   8     1330.06     1348.81     48.01 o 
  -2   4   8      697.41      745.88     43.88 o 
  -1   4   8      411.27      443.84     41.63 o 
   0   4   8      739.80      780.95     45.16 o 
   1   4   8        2.95        9.57     13.78 o 
   2   4   8       46.80       56.26     20.14 o 
   3   4   8       32.78       26.11     20.07 o 
   4   4   8       18.95       49.38     24.01 o 
   5   4   8      398.30      359.08     50.75 o 
   6   4   8      317.89      303.38     39.69 o 
   7   4   8      237.20      116.61     54.70 o 
   8   4   8      107.80       90.73     35.75 o 
 -10   5   8        1.64      -24.91     63.91 o 
  -9   5   8        4.69      -16.03     20.37 o 
  -8   5   8        0.16       -1.04     26.55 o 
  -7   5   8       28.85       11.82     16.71 o 
  -6   5   8        3.82        2.26     15.51 o 
  -5   5   8       23.93       15.53     17.97 o 
  -4   5   8       11.85       -2.23     13.89 o 
  -3   5   8       13.31       11.05     11.97 o 
  -2   5   8       27.01       18.17     14.89 o 
  -1   5   8      739.21      760.50     46.22 o 
   0   5   8      856.44      839.37     53.67 o 
   1   5   8       39.07       35.49     17.06 o 
   2   5   8       36.18       23.33     16.01 o 
   3   5   8        1.15      -22.10     14.73 o 
   4   5   8      105.60      104.19     33.51 o 
   5   5   8       70.49       60.07     31.09 o 
   6   5   8       52.16       58.61     22.70 o 
   7   5   8       60.56       21.10     28.15 o 
  -9   6   8       91.99      119.30     35.81 o 
  -8   6   8       64.16       38.13     29.51 o 
  -7   6   8      190.33      231.43     35.52 o 
  -6   6   8      164.23      193.09     31.62 o 
  -5   6   8       39.34       57.11     21.13 o 
  -4   6   8       34.97       38.18     19.38 o 
  -3   6   8       65.56       70.73     17.56 o 
  -2   6   8      442.90      406.28     41.39 o 
  -1   6   8      968.46      959.68     52.57 o 
   0   6   8      439.04      441.40     44.20 o 
   1   6   8      365.53      424.89     43.25 o 
   2   6   8      413.58      416.29     42.98 o 
   3   6   8      226.56      202.28     40.96 o 
   4   6   8      353.23      365.71     52.64 o 
   5   6   8      212.68      279.16     49.33 o 
   6   6   8       45.21       83.18     32.32 o 
   7   6   8       45.01       30.01     33.22 o 
  -8   7   8       17.19       61.18     90.86 o 
  -7   7   8        3.65       11.84     17.69 o 
  -6   7   8       39.84        9.59     17.66 o 
  -5   7   8        8.44       23.50     17.74 o 
  -4   7   8       57.14       46.37     20.59 o 
  -3   7   8      124.40       66.00     21.88 o 
  -2   7   8       54.46       45.98     19.80 o 
  -1   7   8       18.21       20.50     17.02 o 
   0   7   8       20.04       20.51     17.35 o 
   1   7   8       48.05       40.60     23.26 o 
   2   7   8       85.74       79.41     23.63 o 
   3   7   8        7.55       -8.80     20.82 o 
   4   7   8       20.71      -10.06     20.31 o 
   5   7   8        0.04      -46.63     31.09 o 
   6   7   8       11.54        5.60     33.62 o 
  -7   8   8      105.09      116.54     57.03 o 
  -6   8   8       88.70       65.74     23.83 o 
  -5   8   8      137.37      125.54     28.03 o 
  -4   8   8      381.90      345.77     43.13 o 
  -3   8   8      213.58      159.30     38.25 o 
  -2   8   8       43.76       55.60     21.11 o 
  -1   8   8       26.37       45.08     19.71 o 
   0   8   8      152.22      204.15     34.31 o 
   1   8   8      345.25      364.15     43.51 o 
   2   8   8      480.14      533.67     59.12 o 
   3   8   8      580.18      629.58     72.86 o 
   4   8   8      136.76      110.19     44.96 o 
  -5   9   8        4.42       10.33     19.58 o 
  -4   9   8       24.14        4.17     25.84 o 
  -3   9   8       17.89       17.38     25.50 o 
  -2   9   8        8.40       -0.29     17.73 o 
  -1   9   8        7.09        1.70     20.41 o 
   0   9   8        2.02      -13.35     15.45 o 
   1   9   8        6.79       32.43     43.63 o 
   2   9   8        4.44      -17.94     22.12 o 
   3   9   8        1.23      -13.45     21.85 o 
 -11   1   9       63.80       60.30     49.63 o 
 -10   1   9      116.32      106.73     49.90 o 
  -9   1   9      170.11      179.59     39.05 o 
  -8   1   9      147.75      168.05     36.79 o 
  -7   1   9       27.34      -10.76     55.37 o 
  -6   1   9       38.44       27.16     17.29 o 
  -5   1   9      168.73      182.52     19.60 o 
  -4   1   9      264.35      299.62     26.45 o 
  -3   1   9      183.52      173.15     19.32 o 
  -2   1   9      322.31      324.02     29.77 o 
  -1   1   9      858.36      894.20     46.96 o 
   0   1   9      611.23      675.05     42.62 o 
   1   1   9      983.12     1026.50     64.50 o 
   2   1   9      501.65      475.02     54.15 o 
   3   1   9       13.33       11.35     30.69 o 
   4   1   9      145.38      117.81     24.05 o 
   5   1   9      151.48      108.27     22.93 o 
   6   1   9      106.96      146.81     58.69 o 
   7   1   9      198.42      259.83     40.11 o 
   8   1   9      199.83      243.09     47.82 o 
 -10   2   9        3.61      -10.34     22.29 o 
  -9   2   9       21.68       10.88     22.79 o 
  -8   2   9        4.52       22.38     23.21 o 
  -7   2   9       27.52       28.04     22.72 o 
  -6   2   9       50.54       40.03     22.68 o 
  -5   2   9       23.17       47.43     19.48 o 
  -4   2   9       23.62       55.12     16.40 o 
  -3   2   9        1.47       -9.97      9.90 o 
  -2   2   9       11.73       -0.81     14.16 o 
  -1   2   9        8.35        1.78     12.58 o 
   0   2   9       28.20       31.91     18.28 o 
   1   2   9       56.60       28.85     18.86 o 
   2   2   9       64.28       54.98     24.62 o 
   3   2   9      187.71      189.93     36.65 o 
   4   2   9      213.36      239.64     43.58 o 
   5   2   9       26.10       -2.70     25.92 o 
   6   2   9       29.86       19.92     18.72 o 
   7   2   9       15.93       -2.67     19.46 o 
   8   2   9        1.75        1.82     24.32 o 
 -10   3   9       75.88       95.40     36.39 o 
  -9   3   9      133.35      153.77     71.11 o 
  -8   3   9      414.92      455.71     59.14 o 
  -7   3   9      695.17      634.76     65.12 o 
  -6   3   9      628.35      574.76     48.53 o 
  -5   3   9      647.65      691.14     45.44 o 
  -4   3   9      284.38      286.24     29.37 o 
  -3   3   9       36.49       28.68     21.57 o 
  -2   3   9       42.75       64.83     19.49 o 
  -1   3   9        3.60        0.23     20.49 o 
   0   3   9       59.57       56.94     20.06 o 
   1   3   9       37.57       42.01     17.88 o 
   2   3   9      244.83      251.59     42.55 o 
   3   3   9      769.24      784.50     66.49 o 
   4   3   9      552.94      546.38     78.18 o 
   5   3   9      562.65      594.02     51.39 o 
   6   3   9      375.98      364.00     55.40 o 
   7   3   9      246.40      312.87     41.80 o 
   8   3   9       55.59      113.88     37.09 o 
 -10   4   9        7.48        5.85     30.02 o 
  -9   4   9       53.72       44.15     29.55 o 
  -8   4   9      112.04       72.19     30.12 o 
  -7   4   9        3.92       19.66     21.28 o 
  -6   4   9        4.93       11.08     16.11 o 
  -5   4   9        7.53        6.01     14.72 o 
  -4   4   9        4.74       22.59     17.37 o 
  -3   4   9        0.50        3.48     12.02 o 
  -2   4   9       55.55       64.55     19.86 o 
  -1   4   9        0.21       17.52     15.94 o 
   0   4   9      103.24       55.72     20.40 o 
   1   4   9       51.94       38.99     18.40 o 
   2   4   9       43.73       26.48     22.86 o 
   3   4   9       19.72       44.98     27.43 o 
   4   4   9       12.87       36.84     25.06 o 
   5   4   9       30.92       -0.71     42.29 o 
   6   4   9        0.75       -7.06     17.72 o 
   7   4   9        3.22        5.46     21.08 o 
  -9   5   9       38.38       41.58     32.95 o 
  -8   5   9        9.05       -4.38     19.90 o 
  -7   5   9       53.62       82.34     28.60 o 
  -6   5   9       51.45       73.40     31.89 o 
  -5   5   9       41.26       32.71     21.10 o 
  -4   5   9       98.49      127.62     27.00 o 
  -3   5   9      365.75      383.96     34.75 o 
  -2   5   9      821.16      883.59     69.66 o 
  -1   5   9      397.41      404.94     42.59 o 
   0   5   9      527.42      538.51     49.26 o 
   1   5   9      642.75      637.01     53.91 o 
   2   5   9      384.46      410.90     43.22 o 
   3   5   9      368.42      311.03     49.19 o 
   4   5   9      173.81      231.35     63.24 o 
   5   5   9      192.04      245.78     46.32 o 
   6   5   9       86.41       54.93     25.54 o 
  -8   6   9        5.74      -23.93     19.07 o 
  -7   6   9        8.64      -25.73     17.15 o 
  -6   6   9       28.18       30.88     19.20 o 
  -5   6   9      120.39       55.26     22.21 o 
  -4   6   9       46.47       34.38     18.64 o 
  -3   6   9       41.18       58.47     23.51 o 
  -2   6   9        1.80      -10.98     14.32 o 
  -1   6   9       35.87       27.76     17.59 o 
   0   6   9       15.74        8.60     17.51 o 
   1   6   9        5.38      -10.46     15.08 o 
   2   6   9      125.27      169.84     30.01 o 
   3   6   9      217.06      251.24     45.55 o 
   4   6   9       53.43       14.54     23.02 o 
   5   6   9        1.47        7.75     24.90 o 
   6   6   9        2.43        7.66     20.59 o 
  -7   7   9      132.18      104.34     40.88 o 
  -6   7   9      196.52      197.96     34.72 o 
  -5   7   9      177.60      158.98     41.21 o 
  -4   7   9      225.53      240.00     36.26 o 
  -3   7   9      246.71      239.67     57.18 o 
  -2   7   9       95.73      103.33     33.16 o 
  -1   7   9      165.43      117.83     28.71 o 
   0   7   9      277.62      286.60     39.75 o 
   1   7   9      124.94      127.89     29.81 o 
   2   7   9       24.23       42.76     21.80 o 
   3   7   9       56.38       65.43     39.09 o 
   4   7   9       62.11       62.29     29.81 o 
   5   7   9       12.63       56.53     44.29 o 
  -6   8   9       45.14       42.42     23.02 o 
  -5   8   9        3.67        8.41     18.15 o 
  -4   8   9       20.61       14.42     30.29 o 
  -3   8   9       43.11        6.82     24.35 o 
  -2   8   9       67.55       92.26     26.20 o 
  -1   8   9       39.41       25.45     29.03 o 
   0   8   9        5.15       -6.84     16.77 o 
   1   8   9       30.00       18.88     20.26 o 
   2   8   9       18.20       22.24     21.53 o 
   3   8   9        0.23       29.34     36.96 o 
  -3   9   9      204.97      163.70     66.04 o 
  -2   9   9       30.24       25.40     23.40 o 
  -1   9   9       93.52       81.09     28.17 o 
   0   9   9      301.87      306.71     42.85 o 
  -7   0  10        1.24        9.87     30.95 o 
  -6   0  10       65.88       25.62     30.42 o 
  -5   0  10      371.06      371.69     46.32 o 
  -4   0  10     1078.21     1111.33     65.09 o 
  -3   0  10     1274.90     1260.31     69.26 o 
  -2   0  10      277.57      289.50     44.29 o 
  -1   0  10       49.99       59.06     24.42 o 
   0   0  10       46.57      125.68     45.90 o 
   1   0  10       65.70       15.21     29.35 o 
   2   0  10      245.97      212.67     57.64 o 
   3   0  10      126.25      124.88     46.96 o 
   4   0  10      165.55       53.37     44.03 o 
   5   0  10      243.07      222.01     62.44 o 
   6   0  10      276.44      387.45     76.58 o 
   7   0  10      363.06      315.40     71.51 o 
 -10   1  10        2.84       17.88     38.96 o 
  -9   1  10        3.36      -18.17     24.27 o 
  -8   1  10        2.45      -15.93     21.26 o 
  -7   1  10        4.59       -7.76     29.89 o 
  -6   1  10       10.48       28.51     17.98 o 
  -5   1  10        0.00        4.11     11.27 o 
  -4   1  10       41.11       17.90     12.10 o 
  -3   1  10        1.54       -4.92     10.79 o 
  -2   1  10        1.64       -8.99     13.25 o 
  -1   1  10       13.80        1.04     14.11 o 
   0   1  10       10.84        9.08     15.42 o 
   1   1  10      127.78      137.39     33.86 o 
   2   1  10      277.70      234.42     41.96 o 
   3   1  10       71.00        3.71     21.12 o 
   4   1  10        0.32       -7.76     20.01 o 
   5   1  10       15.40       24.07     32.82 o 
   6   1  10        7.92      -13.23     26.04 o 
   7   1  10        1.98       -4.51     46.83 o 
 -10   2  10       23.41      -25.61     37.36 o 
  -9   2  10       46.14       86.84     39.89 o 
  -8   2  10      121.18      142.58     38.67 o 
  -7   2  10      108.74      103.91     32.02 o 
  -6   2  10      142.08      111.35     44.69 o 
  -5   2  10      176.98      178.14     29.65 o 
  -4   2  10       35.78       40.66     13.88 o 
  -3   2  10      131.69      159.87     20.38 o 
  -2   2  10      323.13      282.68     38.91 o 
  -1   2  10      348.83      354.71     40.36 o 
   0   2  10      496.06      489.00     46.28 o 
   1   2  10      331.72      282.46     46.46 o 
   2   2  10      996.75     1021.30     70.94 o 
   3   2  10     1375.08     1331.24    116.61 o 
   4   2  10      259.09      189.58     40.29 o 
   5   2  10      228.81      248.97     35.80 o 
   6   2  10      128.65       91.34     24.58 o 
   7   2  10       17.80       -8.91     22.27 o 
  -9   3  10        5.56       56.59     32.02 o 
  -8   3  10        9.66      -30.82     21.09 o 
  -7   3  10        3.46      -13.61     20.28 o 
  -6   3  10       71.13       44.78     21.39 o 
  -5   3  10      111.82      111.54     25.31 o 
  -4   3  10        4.82       27.84     15.24 o 
  -3   3  10       89.48       96.61     20.40 o 
  -2   3  10       20.77       24.75     17.89 o 
  -1   3  10        0.71      -14.86     25.26 o 
   0   3  10        0.19       -7.28     20.11 o 
   1   3  10       13.65       14.02     16.60 o 
   2   3  10      228.97      155.99     38.44 o 
   3   3  10        7.93       19.93     36.02 o 
   4   3  10       22.83      -26.91     18.01 o 
   5   3  10        2.93       11.55     17.07 o 
   6   3  10       35.40       57.65     23.73 o 
   7   3  10        0.10       59.80     35.42 o 
  -9   4  10      181.17      208.54     46.75 o 
  -8   4  10      191.33      128.05     40.28 o 
  -7   4  10      128.01      123.94     35.47 o 
  -6   4  10      105.38      101.20     26.06 o 
  -5   4  10       30.47       58.36     23.57 o 
  -4   4  10       65.81       38.00     19.27 o 
  -3   4  10        2.60      -11.75     15.48 o 
  -2   4  10       14.68       20.63     21.17 o 
  -1   4  10      598.74      605.25     53.18 o 
   0   4  10      713.91      695.00     57.27 o 
   1   4  10      685.08      650.73     55.34 o 
   2   4  10      132.34       91.96     32.18 o 
   3   4  10       68.24       68.02     30.08 o 
   4   4  10      327.69      283.08     49.16 o 
   5   4  10      246.61      295.11     50.85 o 
   6   4  10      254.88      282.53     42.69 o 
  -8   5  10        0.86        1.89     33.35 o 
  -7   5  10       77.80      109.64     40.16 o 
  -6   5  10       69.72       48.78     21.76 o 
  -5   5  10       34.35        5.22     18.78 o 
  -4   5  10       17.70       45.58     20.38 o 
  -3   5  10      393.67      347.93     40.94 o 
  -2   5  10      190.32      215.33     41.32 o 
  -1   5  10       99.14      139.55     35.66 o 
   0   5  10      110.69      142.22     42.96 o 
   1   5  10       75.75       32.00     20.84 o 
   2   5  10       35.05       44.78     23.58 o 
   3   5  10       10.47       -2.76     23.50 o 
   4   5  10       20.13      -35.81     46.70 o 
   5   5  10       13.10      -32.41     21.61 o 
  -7   6  10      186.12      164.10     41.43 o 
  -6   6  10      126.45      121.50     31.37 o 
  -5   6  10       44.76       58.96     22.65 o 
  -4   6  10      117.71      120.16     28.92 o 
  -3   6  10      469.11      470.17     49.15 o 
  -2   6  10      609.44      677.28     55.33 o 
  -1   6  10      368.06      361.41     43.65 o 
   0   6  10      265.74      221.78     35.97 o 
   1   6  10       99.87      109.12     28.27 o 
   2   6  10       11.22       47.69     21.17 o 
   3   6  10       48.84       58.96     31.15 o 
   4   6  10      103.09      130.92     37.83 o 
  -6   7  10       13.58       20.78     25.64 o 
  -5   7  10        4.53       -9.90     21.64 o 
  -4   7  10       11.26      -33.53     40.29 o 
  -3   7  10        0.11       14.13     23.31 o 
  -2   7  10        7.09       -6.61     18.25 o 
  -1   7  10        0.27        5.30     18.82 o 
   0   7  10        5.90       15.70     20.62 o 
   1   7  10       94.97       61.87     25.00 o 
   2   7  10       46.08       25.62     37.23 o 
   3   7  10       17.61        1.09     24.90 o 
  -4   8  10      237.36      201.00     46.10 o 
  -3   8  10      143.18      154.98     42.26 o 
  -2   8  10       93.00       80.66     27.24 o 
  -1   8  10       29.04       55.75     29.37 o 
   0   8  10       13.09       12.55     20.06 o 
   1   8  10      139.94      172.09     36.30 o 
  -8   1  11      125.86      106.20     51.50 o 
  -7   1  11       68.76      136.89     51.77 o 
  -6   1  11       74.35       62.71     45.10 o 
  -5   1  11      325.22      326.02     38.63 o 
  -4   1  11      357.01      445.58     37.62 o 
  -3   1  11       96.93      117.57     22.29 o 
  -2   1  11      208.18      165.64     30.26 o 
  -1   1  11      338.36      302.60     46.98 o 
   0   1  11      547.63      645.28     68.04 o 
   1   1  11      597.61      628.57     67.73 o 
   2   1  11      313.52      293.09     48.15 o 
   3   1  11      429.98      381.58     55.66 o 
   4   1  11      254.50      250.09     47.17 o 
   5   1  11       68.72      124.02     37.31 o 
   6   1  11       70.16       42.81     95.79 o 
  -9   2  11        6.17       -4.23     28.42 o 
  -8   2  11        5.66      -37.76     34.42 o 
  -7   2  11       11.45       28.92     25.84 o 
  -6   2  11        5.35      -30.62     20.41 o 
  -5   2  11       11.00       40.53     18.38 o 
  -4   2  11       13.31      -11.38     13.72 o 
  -3   2  11       98.47      117.99     29.11 o 
  -2   2  11      167.57      147.81     30.65 o 
  -1   2  11       25.06       -3.84     19.16 o 
   0   2  11       55.04       62.19     21.59 o 
   1   2  11      451.55      418.00     57.50 o 
   2   2  11       69.21       52.40     30.52 o 
   3   2  11       31.88       23.08     24.66 o 
   4   2  11       15.37      -12.22     33.89 o 
   5   2  11       21.98       14.62     26.15 o 
   6   2  11       13.72       35.58     30.85 o 
  -8   3  11       44.43        5.29     55.24 o 
  -7   3  11       72.81       92.12     34.64 o 
  -6   3  11      134.93      127.39     37.12 o 
  -5   3  11      137.49      143.62     29.24 o 
  -4   3  11      110.34       83.71     21.69 o 
  -3   3  11      462.73      469.19     47.83 o 
  -2   3  11      817.89      821.40     53.36 o 
  -1   3  11      485.13      509.60     50.97 o 
   0   3  11      225.17      208.57     34.96 o 
   1   3  11      351.21      404.62     57.26 o 
   2   3  11      344.55      374.30     55.25 o 
   3   3  11      133.19      107.67     36.24 o 
   4   3  11      175.24      131.76     39.19 o 
   5   3  11      188.85      194.78     41.32 o 
  -8   4  11       31.70       51.81     31.13 o 
  -7   4  11        3.87       -2.87     23.07 o 
  -6   4  11       42.25       56.49     22.98 o 
  -5   4  11      204.00      219.64     33.94 o 
  -4   4  11      188.51      221.22     35.53 o 
  -3   4  11       44.96       43.95     22.22 o 
  -2   4  11       90.72       77.89     26.95 o 
  -1   4  11       88.55       78.72     32.14 o 
   0   4  11       17.02        1.52     18.58 o 
   1   4  11       11.61       21.11     18.29 o 
   2   4  11        4.60      -12.60     21.88 o 
   3   4  11        7.24        5.54     22.39 o 
   4   4  11        5.89       21.15     40.96 o 
   5   4  11        3.41        4.50     25.20 o 
  -7   5  11       56.89        8.43     23.80 o 
  -6   5  11       67.38       95.40     27.86 o 
  -5   5  11       56.41       93.89     32.88 o 
  -4   5  11      128.17       78.96     36.51 o 
  -3   5  11      328.92      378.11     45.53 o 
  -2   5  11      227.27      238.47     37.68 o 
  -1   5  11      332.84      334.43     43.63 o 
   0   5  11      313.66      349.06     60.51 o 
   1   5  11      131.04       92.73     34.18 o 
   2   5  11      141.16      133.95     38.62 o 
   3   5  11      102.42      114.42     73.25 o 
   4   5  11      139.44      171.76     41.07 o 
  -6   6  11        2.64        5.28     29.57 o 
  -5   6  11        3.95      -25.53     17.02 o 
  -4   6  11        0.23        6.55     22.24 o 
  -3   6  11        2.85      -15.68     18.25 o 
  -2   6  11       27.06       21.21     21.18 o 
  -1   6  11        0.88        2.70     19.37 o 
   0   6  11       52.93       36.84     23.37 o 
   1   6  11       90.26      145.07     33.75 o 
   2   6  11       12.35       36.03     28.56 o 
   3   6  11        7.13      -23.05     45.50 o 
  -4   7  11      155.13      167.56     44.03 o 
  -3   7  11       84.94       89.37     36.04 o 
  -2   7  11       27.10       27.78     29.80 o 
  -1   7  11       19.69       -9.09     19.75 o 
   0   7  11       62.99       64.85     26.24 o 
   1   7  11       86.99       83.96     28.57 o 
  -6   0  12        8.20      -43.49     36.29 o 
  -5   0  12      146.03      208.93     55.50 o 
  -4   0  12      522.28      571.74     63.53 o 
  -3   0  12      617.86      631.02     67.81 o 
  -2   0  12      702.75      610.98     65.67 o 
  -1   0  12      949.05     1104.97    109.40 o 
   0   0  12      563.59      543.28     92.06 o 
   1   0  12      280.48      310.60     72.85 o 
   2   0  12      301.75      231.61     65.91 o 
   3   0  12      167.27      145.16     54.97 o 
   4   0  12       12.51      -13.07     34.42 o 
   5   0  12       25.20      -17.61     36.02 o 
  -8   1  12       10.13      -52.43     34.96 o 
  -7   1  12       24.06       -8.01     32.82 o 
  -6   1  12       27.81       39.76     38.96 o 
  -5   1  12        0.87        6.67     34.96 o 
  -4   1  12        7.13       10.59     18.13 o 
  -3   1  12       13.19        4.09     23.34 o 
  -2   1  12       22.96       29.87     20.23 o 
  -1   1  12       58.07       55.11     23.76 o 
   0   1  12      110.17      150.25     37.88 o 
   1   1  12       55.79       35.91     28.34 o 
   2   1  12        1.03      -25.84     17.23 o 
   3   1  12        9.34      -50.47     38.16 o 
   4   1  12       26.40       12.56     24.81 o 
  -8   2  12      150.04      222.01     68.31 o 
  -7   2  12      232.98      223.34     62.71 o 
  -6   2  12      182.98      153.70     57.37 o 
  -5   2  12      117.36       60.71     52.43 o 
  -4   2  12      305.81      345.42     43.46 o 
  -3   2  12      271.43      267.22     40.48 o 
  -2   2  12      112.46      171.08     32.39 o 
  -1   2  12       83.89      109.47     26.26 o 
   0   2  12       16.88      -26.02     17.35 o 
   1   2  12      137.14      130.61     40.37 o 
   2   2  12      315.09      308.94     54.45 o 
   3   2  12      155.12      177.84     43.30 o 
   4   2  12      191.87      261.20     51.84 o 
  -7   3  12        0.01      -11.60     24.29 o 
  -6   3  12       53.99       -0.41     26.14 o 
  -5   3  12        7.15      -18.62     16.81 o 
  -4   3  12       39.27       13.92     30.16 o 
  -3   3  12        0.02      -18.94     17.55 o 
  -2   3  12        0.78      -14.48     20.46 o 
  -1   3  12        6.42       26.69     19.84 o 
   0   3  12       18.89       38.47     23.42 o 
   1   3  12      175.07      141.11     39.09 o 
   2   3  12        3.56       12.35     24.95 o 
   3   3  12        4.88       38.46     29.86 o 
   4   3  12        5.02       17.27     28.91 o 
  -6   4  12      295.51      305.75     53.38 o 
  -5   4  12      534.28      547.79     54.50 o 
  -4   4  12      230.16      243.59    100.33 o 
  -3   4  12      116.27      104.11     30.24 o 
  -2   4  12      225.77      209.96     41.31 o 
  -1   4  12      380.38      352.76     45.91 o 
   0   4  12      632.67      664.53     70.42 o 
   1   4  12      121.46      147.36     53.77 o 
   2   4  12       21.42      -26.29     23.33 o 
   3   4  12       75.07       17.09     27.06 o 
  -5   5  12       22.25       25.01     28.51 o 
  -4   5  12       27.10       32.16     42.69 o 
  -3   5  12        0.00      -20.20     28.63 o 
  -2   5  12       11.94       -0.37     20.06 o 
  -1   5  12       51.68       19.21     27.58 o 
   0   5  12        7.78       23.40     27.03 o 
   1   5  12        1.19       -3.39     22.58 o 
   2   5  12        9.42       25.08     40.03 o 
  -3   6  12       66.57       27.08     30.09 o 
  -2   6  12      180.30      172.40     34.16 o 
  -1   6  12      246.29      240.61     39.86 o 
   0   6  12      198.46      169.78     35.42 o 
  -6   1  13       90.81       64.31     43.23 o 
  -5   1  13      226.33      251.36     71.25 o 
  -4   1  13      195.47      219.52     31.90 o 
  -3   1  13      208.45      177.25     36.11 o 
  -2   1  13      172.75      170.79     35.65 o 
  -1   1  13      171.84       73.34     37.91 o 
   0   1  13      153.73       74.46     69.51 o 
   1   1  13       45.92       71.19     36.88 o 
   2   1  13       57.31      -10.65     32.55 o 
   3   1  13       72.22       41.89     34.91 o 
  -6   2  13        0.05       29.09     46.43 o 
  -5   2  13       77.02       75.59     33.00 o 
  -4   2  13       47.54        8.50     25.76 o 
  -3   2  13       19.68        2.22     21.29 o 
  -2   2  13       79.70       90.32     29.57 o 
  -1   2  13       61.85       -7.70     27.56 o 
   0   2  13        0.13      -14.23     25.22 o 
   1   2  13       11.29      -21.42     27.88 o 
   2   2  13        8.22       55.49     33.13 o 
  -5   3  13      123.79        6.12     34.68 o 
  -4   3  13      160.59      164.83     44.90 o 
  -3   3  13      171.77      151.02     35.43 o 
  -2   3  13       78.63       77.33     28.67 o 
  -1   3  13       54.31       35.77     23.71 o 
   0   3  13      171.64      155.36     44.71 o 
   1   3  13      185.37      128.70     46.96 o 
   2   3  13       64.63       26.31     25.54 o 
  -4   4  13        5.87        8.82     25.65 o 
  -3   4  13        2.51       30.02     40.09 o 
  -2   4  13        0.81      -31.73     21.16 o 
  -1   4  13       28.08        8.19     26.40 o 
   0   4  13       38.53       41.48     24.02 o 
  -3   0  14      296.45      189.19     65.91 o 
  -2   0  14      322.06      212.93     75.78 o 
  -1   0  14      115.95       14.94     48.03 o 
  -3   1  14      107.62       64.59     40.81 o 
  -2   1  14       37.92       39.06     32.43 o 
  -1   1  14        4.82       -0.85     28.39 o 
                                                 
